# Supplementary material for: Genomics of microbial plasmids: classification and identification based on replication and transfer systems and host taxonomy
Source: Front Microbiol. 2015 Mar 31;6:242. doi: 10.3389/fmicb.2015.00242 (PMC4379921; doi:10.3389/fmicb.2015.00242)
Supplement: Supplementary file 1 [file Table1.XLSX]

## Sheet: Sheet1
Table S1. Classification of plasmids on database.
GenBank/EMBL/ DDBJ accession no.	Plasmid & host name	Host clade					Plasmid features
		Order	Suborder (Actinobacteria only)	Class	Phylum	Kingdom	Size (bp)	GC contents (%)	Rep typea	ColE1b	GR	Rep_family	MOBc	MPFc	T4CPd	VirB4d	Putative transferabilitye
NC_005326	[Clostridium] difficile plasmid pCD6, complete sequence	Clostridiales	-	Clostridia	Firmicutes	Bacteria	6830	24.4949	-	-	-	-	-	-	-	-	non-mob
NC_009926	Acaryochloris marina MBIC11017 plasmid pREB1, complete sequence	Chroococcales	-	-	Cyanobacteria	Bacteria	374161	47.3483	-	-	-	-	MOBF	-	-	-	mob
NC_009927	Acaryochloris marina MBIC11017 plasmid pREB2, complete sequence	Chroococcales	-	-	Cyanobacteria	Bacteria	356087	45.3367	-	-	-	-	MOBF	-	-	-	mob
NC_009928	Acaryochloris marina MBIC11017 plasmid pREB3, complete sequence	Chroococcales	-	-	Cyanobacteria	Bacteria	273121	45.1902	-	-	-	-	MOBF	-	-	-	mob
NC_009929	Acaryochloris marina MBIC11017 plasmid pREB4, complete sequence	Chroococcales	-	-	Cyanobacteria	Bacteria	226680	45.877	-	-	-	-	MOBF	-	-	-	mob
NC_009930	Acaryochloris marina MBIC11017 plasmid pREB5, complete sequence	Chroococcales	-	-	Cyanobacteria	Bacteria	177162	44.6755	-	-	-	-	MOBF	-	-	-	mob
NC_009931	Acaryochloris marina MBIC11017 plasmid pREB6, complete sequence	Chroococcales	-	-	Cyanobacteria	Bacteria	172728	47.1264	-	-	-	-	MOBF	-	-	-	mob
NC_009932	Acaryochloris marina MBIC11017 plasmid pREB7, complete sequence	Chroococcales	-	-	Cyanobacteria	Bacteria	155110	45.5909	-	-	-	-	MOBF	-	-	-	mob
NC_009933	Acaryochloris marina MBIC11017 plasmid pREB8, complete sequence	Chroococcales	-	-	Cyanobacteria	Bacteria	120693	45.4185	-	-	-	-	MOBF	-	-	-	mob
NC_009934	Acaryochloris marina MBIC11017 plasmid pREB9, complete sequence	Chroococcales	-	-	Cyanobacteria	Bacteria	2133	42.5223	-	-	-	-	-	-	-	-	non-mob
NC_001275	Acetobacter aceti plasmid pAC5, complete sequence	Rhodospirillales	-	Alphaproteobacteria	Proteobacteria	Bacteria	5123	55.8657	-	-	-	-	-	-	-	-	non-mob
NC_022074	Acetobacter aceti strain CCM 3610 plasmid pAG20, complete sequence	Rhodospirillales	-	Alphaproteobacteria	Proteobacteria	Bacteria	2953	56.3495	Rep20	-	-	-	-	-	-	-	non-mob
NC_021976	Acetobacter pasteurianus 386B plasmid Apa386Bp1, complete sequence	Rhodospirillales	-	Alphaproteobacteria	Proteobacteria	Bacteria	194780	52.0094	-	-	-	-	-	-	-	-	non-mob
NC_021992	Acetobacter pasteurianus 386B plasmid Apa386Bp3, complete sequence	Rhodospirillales	-	Alphaproteobacteria	Proteobacteria	Bacteria	15601	55.4708	pUT1	-	-	-	-	-	-	-	non-mob
NC_021977	Acetobacter pasteurianus 386B plasmid Apa386Bp4, complete sequence	Rhodospirillales	-	Alphaproteobacteria	Proteobacteria	Bacteria	11105	52.2828	-	-	-	-	-	-	-	-	non-mob
NC_021993	Acetobacter pasteurianus 386B plasmid Apa386Bp5, complete sequence	Rhodospirillales	-	Alphaproteobacteria	Proteobacteria	Bacteria	9914	50.7464	-	-	-	-	-	-	-	-	non-mob
NC_021978	Acetobacter pasteurianus 386B plasmid Apa386Bp6, complete sequence	Rhodospirillales	-	Alphaproteobacteria	Proteobacteria	Bacteria	6548	51.7868	-	-	-	-	MOBQ	-	-	-	mob
NC_021979	Acetobacter pasteurianus 386B plasmid Apa386Bp7, complete sequence	Rhodospirillales	-	Alphaproteobacteria	Proteobacteria	Bacteria	3851	47.0267	-	-	-	-	-	-	-	-	non-mob
NC_013210	Acetobacter pasteurianus IFO 3283-01 plasmid pAPA01-011, complete sequence	Rhodospirillales	-	Alphaproteobacteria	Proteobacteria	Bacteria	191799	53.3621	-	-	-	-	-	-	-	-	non-mob
NC_013211	Acetobacter pasteurianus IFO 3283-01 plasmid pAPA01-020, complete sequence	Rhodospirillales	-	Alphaproteobacteria	Proteobacteria	Bacteria	182940	53.4968	-	-	-	-	-	MPF_I	T4CP_I	VirB4_I	non-mob, protein export?
NC_013212	Acetobacter pasteurianus IFO 3283-01 plasmid pAPA01-030, complete sequence	Rhodospirillales	-	Alphaproteobacteria	Proteobacteria	Bacteria	49961	53.882	pUT1	-	-	-	MOBQ	-	-	-	mob
NC_013213	Acetobacter pasteurianus IFO 3283-01 plasmid pAPA01-040, complete sequence	Rhodospirillales	-	Alphaproteobacteria	Proteobacteria	Bacteria	3204	53.7453	-	-	-	-	MOBQ	-	-	-	mob
NC_013214	Acetobacter pasteurianus IFO 3283-01 plasmid pAPA01-050, complete sequence	Rhodospirillales	-	Alphaproteobacteria	Proteobacteria	Bacteria	3035	55.7825	-	-	-	-	-	-	-	-	non-mob
NC_013215	Acetobacter pasteurianus IFO 3283-01 plasmid pAPA01-060, complete sequence	Rhodospirillales	-	Alphaproteobacteria	Proteobacteria	Bacteria	1815	58.5675	-	-	-	-	-	-	-	-	non-mob
NC_017104	Acetobacter pasteurianus IFO 3283-01-42C plasmid pAPA42C_011, complete sequence	Rhodospirillales	-	Alphaproteobacteria	Proteobacteria	Bacteria	191799	53.3621	-	-	-	-	-	-	-	-	non-mob
NC_017105	Acetobacter pasteurianus IFO 3283-01-42C plasmid pAPA42C_020, complete sequence	Rhodospirillales	-	Alphaproteobacteria	Proteobacteria	Bacteria	182940	53.4968	-	-	-	-	-	MPF_I	T4CP_I	VirB4_I	non-mob, protein export?
NC_017151	Acetobacter pasteurianus IFO 3283-01-42C plasmid pAPA42C_030, complete sequence	Rhodospirillales	-	Alphaproteobacteria	Proteobacteria	Bacteria	49961	53.882	pUT1	-	-	-	MOBQ	-	-	-	mob
NC_017106	Acetobacter pasteurianus IFO 3283-01-42C plasmid pAPA42C_040, complete sequence	Rhodospirillales	-	Alphaproteobacteria	Proteobacteria	Bacteria	3204	53.7453	-	-	-	-	MOBQ	-	-	-	mob
NC_017107	Acetobacter pasteurianus IFO 3283-01-42C plasmid pAPA42C_050, complete sequence	Rhodospirillales	-	Alphaproteobacteria	Proteobacteria	Bacteria	3035	55.7825	-	-	-	-	-	-	-	-	non-mob
NC_017152	Acetobacter pasteurianus IFO 3283-01-42C plasmid pAPA42C_060, complete sequence	Rhodospirillales	-	Alphaproteobacteria	Proteobacteria	Bacteria	1815	58.5675	-	-	-	-	-	-	-	-	non-mob
NC_017101	Acetobacter pasteurianus IFO 3283-03 plasmid pAPA03-010, complete sequence	Rhodospirillales	-	Alphaproteobacteria	Proteobacteria	Bacteria	191427	53.366	-	-	-	-	-	-	-	-	non-mob
NC_017118	Acetobacter pasteurianus IFO 3283-03 plasmid pAPA03-020, complete sequence	Rhodospirillales	-	Alphaproteobacteria	Proteobacteria	Bacteria	182940	53.4968	-	-	-	-	-	MPF_I	T4CP_I	VirB4_I	non-mob, protein export?
NC_017119	Acetobacter pasteurianus IFO 3283-03 plasmid pAPA03-030, complete sequence	Rhodospirillales	-	Alphaproteobacteria	Proteobacteria	Bacteria	49961	53.882	pUT1	-	-	-	MOBQ	-	-	-	mob
NC_017142	Acetobacter pasteurianus IFO 3283-03 plasmid pAPA03-040, complete sequence	Rhodospirillales	-	Alphaproteobacteria	Proteobacteria	Bacteria	3204	53.7453	-	-	-	-	MOBQ	-	-	-	mob
NC_017120	Acetobacter pasteurianus IFO 3283-03 plasmid pAPA03-050, complete sequence	Rhodospirillales	-	Alphaproteobacteria	Proteobacteria	Bacteria	3035	55.7825	-	-	-	-	-	-	-	-	non-mob
NC_017109	Acetobacter pasteurianus IFO 3283-03 plasmid pAPA03-060, complete sequence	Rhodospirillales	-	Alphaproteobacteria	Proteobacteria	Bacteria	1815	58.5675	-	-	-	-	-	-	-	-	non-mob
NC_017143	Acetobacter pasteurianus IFO 3283-07 plasmid pAPA07-010, complete sequence	Rhodospirillales	-	Alphaproteobacteria	Proteobacteria	Bacteria	191427	53.366	-	-	-	-	-	-	-	-	non-mob
NC_017122	Acetobacter pasteurianus IFO 3283-07 plasmid pAPA07-020, complete sequence	Rhodospirillales	-	Alphaproteobacteria	Proteobacteria	Bacteria	182940	53.4968	-	-	-	-	-	MPF_I	T4CP_I	VirB4_I	non-mob, protein export?
NC_017110	Acetobacter pasteurianus IFO 3283-07 plasmid pAPA07-030, complete sequence	Rhodospirillales	-	Alphaproteobacteria	Proteobacteria	Bacteria	49961	53.882	pUT1	-	-	-	MOBQ	-	-	-	mob
NC_017123	Acetobacter pasteurianus IFO 3283-07 plasmid pAPA07-040, complete sequence	Rhodospirillales	-	Alphaproteobacteria	Proteobacteria	Bacteria	3204	53.7453	-	-	-	-	MOBQ	-	-	-	mob
NC_017144	Acetobacter pasteurianus IFO 3283-07 plasmid pAPA07-050, complete sequence	Rhodospirillales	-	Alphaproteobacteria	Proteobacteria	Bacteria	3035	55.7825	-	-	-	-	-	-	-	-	non-mob
NC_017124	Acetobacter pasteurianus IFO 3283-07 plasmid pAPA07-060, complete sequence	Rhodospirillales	-	Alphaproteobacteria	Proteobacteria	Bacteria	1815	58.5675	-	-	-	-	-	-	-	-	non-mob
NC_017136	Acetobacter pasteurianus IFO 3283-12 plasmid pAPA12-014, complete sequence	Rhodospirillales	-	Alphaproteobacteria	Proteobacteria	Bacteria	191411	53.3663	-	-	-	-	-	-	-	-	non-mob
NC_017113	Acetobacter pasteurianus IFO 3283-12 plasmid pAPA12-020, complete sequence	Rhodospirillales	-	Alphaproteobacteria	Proteobacteria	Bacteria	182940	53.4968	-	-	-	-	-	MPF_I	T4CP_I	VirB4_I	non-mob, protein export?
NC_017114	Acetobacter pasteurianus IFO 3283-12 plasmid pAPA12-030, complete sequence	Rhodospirillales	-	Alphaproteobacteria	Proteobacteria	Bacteria	49961	53.882	pUT1	-	-	-	MOBQ	-	-	-	mob
NC_017115	Acetobacter pasteurianus IFO 3283-12 plasmid pAPA12-040, complete sequence	Rhodospirillales	-	Alphaproteobacteria	Proteobacteria	Bacteria	3204	53.7453	-	-	-	-	MOBQ	-	-	-	mob
NC_017116	Acetobacter pasteurianus IFO 3283-12 plasmid pAPA12-050, complete sequence	Rhodospirillales	-	Alphaproteobacteria	Proteobacteria	Bacteria	3035	55.7825	-	-	-	-	-	-	-	-	non-mob
NC_017137	Acetobacter pasteurianus IFO 3283-12 plasmid pAPA12-060, complete sequence	Rhodospirillales	-	Alphaproteobacteria	Proteobacteria	Bacteria	1815	58.5675	-	-	-	-	-	-	-	-	non-mob
NC_017117	Acetobacter pasteurianus IFO 3283-22 plasmid pAPA22-010, complete sequence	Rhodospirillales	-	Alphaproteobacteria	Proteobacteria	Bacteria	191427	53.366	-	-	-	-	-	-	-	-	non-mob
NC_017126	Acetobacter pasteurianus IFO 3283-22 plasmid pAPA22-020, complete sequence	Rhodospirillales	-	Alphaproteobacteria	Proteobacteria	Bacteria	182940	53.4968	-	-	-	-	-	MPF_I	T4CP_I	VirB4_I	non-mob, protein export?
NC_017127	Acetobacter pasteurianus IFO 3283-22 plasmid pAPA22-030, complete sequence	Rhodospirillales	-	Alphaproteobacteria	Proteobacteria	Bacteria	49961	53.882	pUT1	-	-	-	MOBQ	-	-	-	mob
NC_017145	Acetobacter pasteurianus IFO 3283-22 plasmid pAPA22-040, complete sequence	Rhodospirillales	-	Alphaproteobacteria	Proteobacteria	Bacteria	3204	53.7453	-	-	-	-	MOBQ	-	-	-	mob
NC_017128	Acetobacter pasteurianus IFO 3283-22 plasmid pAPA22-050, complete sequence	Rhodospirillales	-	Alphaproteobacteria	Proteobacteria	Bacteria	3035	55.7825	-	-	-	-	-	-	-	-	non-mob
NC_017129	Acetobacter pasteurianus IFO 3283-22 plasmid pAPA22-060, complete sequence	Rhodospirillales	-	Alphaproteobacteria	Proteobacteria	Bacteria	1815	58.5675	-	-	-	-	-	-	-	-	non-mob
NC_017130	Acetobacter pasteurianus IFO 3283-26 plasmid pAPA26-013, complete sequence	Rhodospirillales	-	Alphaproteobacteria	Proteobacteria	Bacteria	191419	53.3662	-	-	-	-	-	-	-	-	non-mob
NC_017131	Acetobacter pasteurianus IFO 3283-26 plasmid pAPA26-020, complete sequence	Rhodospirillales	-	Alphaproteobacteria	Proteobacteria	Bacteria	182940	53.4968	-	-	-	-	-	MPF_I	T4CP_I	VirB4_I	non-mob, protein export?
NC_017147	Acetobacter pasteurianus IFO 3283-26 plasmid pAPA26-030, complete sequence	Rhodospirillales	-	Alphaproteobacteria	Proteobacteria	Bacteria	49961	53.882	pUT1	-	-	-	MOBQ	-	-	-	mob
NC_017132	Acetobacter pasteurianus IFO 3283-26 plasmid pAPA26-040, complete sequence	Rhodospirillales	-	Alphaproteobacteria	Proteobacteria	Bacteria	3204	53.7453	-	-	-	-	MOBQ	-	-	-	mob
NC_017148	Acetobacter pasteurianus IFO 3283-26 plasmid pAPA26-050, complete sequence	Rhodospirillales	-	Alphaproteobacteria	Proteobacteria	Bacteria	3035	55.7825	-	-	-	-	-	-	-	-	non-mob
NC_017133	Acetobacter pasteurianus IFO 3283-26 plasmid pAPA26-060, complete sequence	Rhodospirillales	-	Alphaproteobacteria	Proteobacteria	Bacteria	1815	58.5675	-	-	-	-	-	-	-	-	non-mob
NC_017134	Acetobacter pasteurianus IFO 3283-32 plasmid pAPA32-012, complete sequence	Rhodospirillales	-	Alphaproteobacteria	Proteobacteria	Bacteria	191443	53.3658	-	-	-	-	-	-	-	-	non-mob
NC_017149	Acetobacter pasteurianus IFO 3283-32 plasmid pAPA32-020, complete sequence	Rhodospirillales	-	Alphaproteobacteria	Proteobacteria	Bacteria	182940	53.4968	-	-	-	-	-	MPF_I	T4CP_I	VirB4_I	non-mob, protein export?
NC_017135	Acetobacter pasteurianus IFO 3283-32 plasmid pAPA32-030, complete sequence	Rhodospirillales	-	Alphaproteobacteria	Proteobacteria	Bacteria	49961	53.882	pUT1	-	-	-	MOBQ	-	-	-	mob
NC_017102	Acetobacter pasteurianus IFO 3283-32 plasmid pAPA32-040, complete sequence	Rhodospirillales	-	Alphaproteobacteria	Proteobacteria	Bacteria	3204	53.7453	-	-	-	-	MOBQ	-	-	-	mob
NC_017103	Acetobacter pasteurianus IFO 3283-32 plasmid pAPA32-050, complete sequence	Rhodospirillales	-	Alphaproteobacteria	Proteobacteria	Bacteria	3035	55.7825	-	-	-	-	-	-	-	-	non-mob
NC_017112	Acetobacter pasteurianus IFO 3283-32 plasmid pAPA32-060, complete sequence	Rhodospirillales	-	Alphaproteobacteria	Proteobacteria	Bacteria	1815	58.5675	-	-	-	-	-	-	-	-	non-mob
NC_019327	Acetobacter pasteurianus plasmid pAC258-26, complete sequence	Rhodospirillales	-	Alphaproteobacteria	Proteobacteria	Bacteria	20898	51.8853	pUT1	-	-	-	-	-	-	-	non-mob
NC_019337	Acetobacter pasteurianus plasmid pAC258-29, complete sequence	Rhodospirillales	-	Alphaproteobacteria	Proteobacteria	Bacteria	30498	50.7115	-	-	-	-	-	MPF_T	-	VirB4_T	non-mob, protein export?
NC_004991	Acetobacter pasteurianus plasmid pAP12875, complete sequence	Rhodospirillales	-	Alphaproteobacteria	Proteobacteria	Bacteria	1440	57.4306	-	-	-	-	-	-	-	-	non-mob
NC_010177	Acetobacter pasteurianus plasmid pGR7, complete sequence	Rhodospirillales	-	Alphaproteobacteria	Proteobacteria	Bacteria	2446	29.5585	Rep7	-	-	-	-	-	-	-	non-mob
NC_005793	Achromobacter denitrificans plasmid pEST4011, complete sequence	Burkholderiales	-	Betaproteobacteria	Proteobacteria	Bacteria	76958	62.026	IncP-1	-	-	-	MOBP	-	T4CP_T	-	undetermined conj
NC_006830	Achromobacter xylosoxidans A8 plasmid pA81, complete sequence	Burkholderiales	-	Betaproteobacteria	Proteobacteria	Bacteria	98192	62.1772	IncP (=IncP-1)	-	-	-	MOBP	MPF_T	T4CP_T	-	determined conj
NC_014641	Achromobacter xylosoxidans A8 plasmid pA81, complete sequence	Burkholderiales	-	Betaproteobacteria	Proteobacteria	Bacteria	98156	62.1684	IncP-1	-	-	-	MOBP	-	T4CP_T	-	mob
NC_014642	Achromobacter xylosoxidans A8 plasmid pA82, complete sequence	Burkholderiales	-	Betaproteobacteria	Proteobacteria	Bacteria	247895	61.3082	-	-	-	-	-	MPF_I	T4CP_I	VirB4_I	non-mob, protein export?
NC_022242	Achromobacter xylosoxidans subsp. denitrificans pAX22 plasmid, complete sequence	Burkholderiales	-	Betaproteobacteria	Proteobacteria	Bacteria	28466	62.2532	-	-	-	-	MOBQ	-	T4CP_T	-	mob
NC_005562	Acidianus ambivalens plasmid pDL10	Sulfolobales	-	Thermoprotei	Crenarchaeota	Archaea	7598	37.9705	pRN1	-	-	-	-	-	-	-	non-mob
NC_011299	Acidianus hospitalis W1 plasmid pAH1, complete sequence	Rhodospirillales	-	Alphaproteobacteria	Proteobacteria	Bacteria	28649	35.921	-	-	-	-	-	-	-	VirB4(pNOB8), VirB4-2(pNOB8)	non-mob
NC_009467	Acidiphilium cryptum JF-5 plasmid pACRY01, complete sequence	Rhodospirillales	-	Alphaproteobacteria	Proteobacteria	Bacteria	203589	62.3334	RepABC(pRiAb)	-	-	-	MOBF	-	-	-	mob
NC_009468	Acidiphilium cryptum JF-5 plasmid pACRY02, complete sequence	Rhodospirillales	-	Alphaproteobacteria	Proteobacteria	Bacteria	187422	61.9196	-	-	-	-	-	-	-	-	non-mob
NC_009469	Acidiphilium cryptum JF-5 plasmid pACRY03, complete sequence	Rhodospirillales	-	Alphaproteobacteria	Proteobacteria	Bacteria	88953	62.1283	-	-	-	-	MOBF	MPF_T	-	VirB4_T	determined conj
NC_009470	Acidiphilium cryptum JF-5 plasmid pACRY04, complete sequence	Rhodospirillales	-	Alphaproteobacteria	Proteobacteria	Bacteria	37415	59.6205	-	-	-	-	MOBP	-	T4CP_F	-	mob
NC_009471	Acidiphilium cryptum JF-5 plasmid pACRY05, complete sequence	Rhodospirillales	-	Alphaproteobacteria	Proteobacteria	Bacteria	37155	60.8532	-	-	-	-	MOBF	-	-	-	mob
NC_009472	Acidiphilium cryptum JF-5 plasmid pACRY06, complete sequence	Rhodospirillales	-	Alphaproteobacteria	Proteobacteria	Bacteria	8781	60.9953	Rep20	-	-	-	MOBF	-	-	-	mob
NC_009473	Acidiphilium cryptum JF-5 plasmid pACRY07, complete sequence	Rhodospirillales	-	Alphaproteobacteria	Proteobacteria	Bacteria	5629	57.5058	Rep20	-	-	-	MOBQ	-	-	-	mob
NC_009474	Acidiphilium cryptum JF-5 plasmid pACRY08, complete sequence	Rhodospirillales	-	Alphaproteobacteria	Proteobacteria	Bacteria	4909	58.6881	Rep20	-	-	-	-	-	-	-	non-mob
NC_015178	Acidiphilium multivorum AIU301 plasmid pACMV1, complete sequence	Rhodospirillales	-	Alphaproteobacteria	Proteobacteria	Bacteria	271573	62.94	-	-	-	-	-	MPF_T	-	VirB4_T	non-mob, protein export?
NC_015187	Acidiphilium multivorum AIU301 plasmid pACMV2, complete sequence	Rhodospirillales	-	Alphaproteobacteria	Proteobacteria	Bacteria	65564	61.9212	pUT2	-	-	-	-	MPF_T	-	VirB4_T	non-mob, protein export?
NC_015179	Acidiphilium multivorum AIU301 plasmid pACMV3, complete sequence	Rhodospirillales	-	Alphaproteobacteria	Proteobacteria	Bacteria	54248	61.2078	-	-	-	-	MOBF	-	-	-	mob
NC_015188	Acidiphilium multivorum AIU301 plasmid pACMV4, complete sequence	Rhodospirillales	-	Alphaproteobacteria	Proteobacteria	Bacteria	40588	60.0473	-	-	-	-	MOBQ	-	-	-	mob
NC_015180	Acidiphilium multivorum AIU301 plasmid pACMV5, complete sequence	Rhodospirillales	-	Alphaproteobacteria	Proteobacteria	Bacteria	14328	58.9475	-	-	-	-	MOBP	-	-	-	mob
NC_015181	Acidiphilium multivorum AIU301 plasmid pACMV6, complete sequence	Rhodospirillales	-	Alphaproteobacteria	Proteobacteria	Bacteria	12125	59.5794	-	-	-	-	MOBQ	-	-	-	mob
NC_015189	Acidiphilium multivorum AIU301 plasmid pACMV7, complete sequence	Rhodospirillales	-	Alphaproteobacteria	Proteobacteria	Bacteria	5178	57.5898	Rep20	-	-	-	MOBQ	-	-	-	mob
NC_015182	Acidiphilium multivorum AIU301 plasmid pACMV8, complete sequence	Rhodospirillales	-	Alphaproteobacteria	Proteobacteria	Bacteria	1729	60.9023	-	-	-	-	-	-	-	-	non-mob
NC_008691	Acidiphilium multivorum strain JCM8867 plasmid pAM5, complete sequence	Rhodospirillales	-	Alphaproteobacteria	Proteobacteria	Bacteria	5161	57.547	Rep20	-	-	-	MOBQ	-	-	-	mob
NC_004734	Acidithiobacillus caldus plasmid pTC-F14 replicon, complete sequence	Acidithiobacillales	-	Gammaproteobacteria	Proteobacteria	Bacteria	14155	55.733	IncP-4, pTF-FC2	-	-	-	MOBP	-	-	-	mob
NC_015851	Acidithiobacillus caldus SM-1 megaplasmid, complete sequence	Acidithiobacillales	-	Gammaproteobacteria	Proteobacteria	Bacteria	251782	57.2042	-	-	-	-	-	-	-	-	non-mob
NC_015852	Acidithiobacillus caldus SM-1 plasmid pLAtc1, complete sequence	Acidithiobacillales	-	Gammaproteobacteria	Proteobacteria	Bacteria	9778	59.8384	IncP-4, pTF-FC2	-	-	-	MOBP	-	-	-	mob
NC_015853	Acidithiobacillus caldus SM-1 plasmid pLAtc2, complete sequence	Acidithiobacillales	-	Gammaproteobacteria	Proteobacteria	Bacteria	14110	57.7108	-	-	-	-	MOBQ	-	-	-	mob
NC_015854	Acidithiobacillus caldus SM-1 plasmid pLAtc3, complete sequence	Acidithiobacillales	-	Gammaproteobacteria	Proteobacteria	Bacteria	29704	58.8305	-	-	-	-	MOBQ	-	-	-	mob
NC_010600	Acidithiobacillus caldus strain MNG plasmid pTcM1, complete sequence	Acidithiobacillales	-	Gammaproteobacteria	Proteobacteria	Bacteria	65158	57.1242	-	-	-	-	MOBP, MOBQ	-	-	-	mob
NC_005023	Acidithiobacillus ferrooxidans plasmid pTF5, complete sequence	Acidithiobacillales	-	Gammaproteobacteria	Proteobacteria	Bacteria	19792	56.1287	-	-	-	-	-	-	-	-	non-mob
NC_001520	Acidithiobacillus ferrooxidans pTF4.1 plasmid complete genome	Acidithiobacillales	-	Gammaproteobacteria	Proteobacteria	Bacteria	4104	62.2076	-	-	-	-	MOBP	-	-	-	mob
NC_008765	Acidovorax sp. JS42 plasmid pAOVO01, complete sequence	Burkholderiales	-	Betaproteobacteria	Proteobacteria	Bacteria	72689	62.2061	-	-	-	-	MOBF	MPF_F	T4CP_F	VirB4_F	determined conj
NC_008766	Acidovorax sp. JS42 plasmid pAOVO02, complete sequence	Burkholderiales	-	Betaproteobacteria	Proteobacteria	Bacteria	63609	64.5836	IncP-1	-	-	-	MOBP	MPF_T	T4CP_T	-	determined conj
NC_022565	Acinetobacter baumannii 107m plasmid p1ABIBUN complete genome	Pseudomonadales	-	Gammaproteobacteria	Proteobacteria	Bacteria	8731	34.3718	-	-	GR2	-	-	-	-	-	non-mob
NC_017163	Acinetobacter baumannii 1656-2 plasmid ABKp1, complete sequence	Pseudomonadales	-	Gammaproteobacteria	Proteobacteria	Bacteria	74451	33.4663	-	-	GR6	-	MOBF	MPF_F	T4CP_F	VirB4_F	determined conj
NC_017164	Acinetobacter baumannii 1656-2 plasmid ABKp2, complete sequence	Pseudomonadales	-	Gammaproteobacteria	Proteobacteria	Bacteria	8041	33.5033	-	-	GR8	-	-	-	-	-	non-mob
NC_006877	Acinetobacter baumannii 19606 plasmid pMAC, complete sequence	Pseudomonadales	-	Gammaproteobacteria	Proteobacteria	Bacteria	9540	34.6751	-	-	GR8	-	MOBQ	-	-	-	mob
NZ_AEOZ01000236	Acinetobacter baumannii 3909 plasmid p1ABST78 plasmid, whole genome shotgun sequence, complete sequence	Pseudomonadales	-	Gammaproteobacteria	Proteobacteria	Bacteria	26411	37.2648	-	-	GR2, GR17	-	MOBQ	-	-	-	mob
NZ_AEOY01000095	Acinetobacter baumannii 3990 plasmid p1ABST2 plasmid1, whole genome shotgun sequence, complete sequence	Pseudomonadales	-	Gammaproteobacteria	Proteobacteria	Bacteria	63320	33.4713	-	-	GR6	-	MOBF	MPF_F	T4CP_F	VirB4_F	determined conj
NZ_AEOY01000096	Acinetobacter baumannii 3990 plasmid p2ABST2 plasmid2, whole genome shotgun sequence, complete sequence	Pseudomonadales	-	Gammaproteobacteria	Proteobacteria	Bacteria	21846	37.2746	-	-	GR2, GR7, GR10	-	-	-	-	-	non-mob
NZ_AEPA01000395	Acinetobacter baumannii 4190 plasmid p1ABST25 plasmid1, whole genome shotgun sequence, complete sequence	Pseudomonadales	-	Gammaproteobacteria	Proteobacteria	Bacteria	15267	35.5276	-	-	GR17	-	MOBQ	-	-	-	mob
NZ_AEPA01000396	Acinetobacter baumannii 4190 plasmid p2ABST25 plasmid2, whole genome shotgun sequence, complete sequence	Pseudomonadales	-	Gammaproteobacteria	Proteobacteria	Bacteria	8970	34.359	-	-	GR2, GR10	-	-	-	-	-	non-mob
NC_011585	Acinetobacter baumannii AB0057 plasmid pAB0057, complete sequence	Pseudomonadales	-	Gammaproteobacteria	Proteobacteria	Bacteria	8729	34.3797	-	-	GR10	-	-	-	-	-	non-mob
NC_010605	Acinetobacter baumannii ACICU plasmid pACICU1, complete sequence	Pseudomonadales	-	Gammaproteobacteria	Proteobacteria	Bacteria	28279	37.8421	-	-	GR2, GR7, GR10	-	-	-	-	-	non-mob
NC_010606	Acinetobacter baumannii ACICU plasmid pACICU2, complete sequence	Pseudomonadales	-	Gammaproteobacteria	Proteobacteria	Bacteria	64366	33.4012	-	-	GR6	-	MOBF	MPF_F	T4CP_F	VirB4_F	determined conj
NC_009083	Acinetobacter baumannii ATCC 17978 plasmid pAB1, complete sequence	Pseudomonadales	-	Gammaproteobacteria	Proteobacteria	Bacteria	13408	36.165	-	-	GR7, GR17	-	-	-	-	-	non-mob
NC_009084	Acinetobacter baumannii ATCC 17978 plasmid pAB2, complete sequence	Pseudomonadales	-	Gammaproteobacteria	Proteobacteria	Bacteria	11302	35.1796	-	-	GR2, GR10	-	-	-	-	-	non-mob
NC_010401	Acinetobacter baumannii AYE plasmid p1ABAYE, complete sequence	Pseudomonadales	-	Gammaproteobacteria	Proteobacteria	Bacteria	5644	34.5145	-	-	GR11	-	MOBQ	-	-	-	mob
NC_010402	Acinetobacter baumannii AYE plasmid p2ABAYE, complete sequence	Pseudomonadales	-	Gammaproteobacteria	Proteobacteria	Bacteria	9661	34.396	-	-	GR2, GR10	-	-	-	-	-	non-mob
NC_010404	Acinetobacter baumannii AYE plasmid p3ABAYE, complete sequence	Pseudomonadales	-	Gammaproteobacteria	Proteobacteria	Bacteria	94413	37.4842	-	-	GR13	-	-	-	-	-	non-mob
NC_010403	Acinetobacter baumannii AYE plasmid p4ABAYE, complete sequence	Pseudomonadales	-	Gammaproteobacteria	Proteobacteria	Bacteria	2726	37.6009	-	-	GR14	-	-	-	-	-	non-mob
NC_021727	Acinetobacter baumannii BJAB07104 plasmid p1BJAB07104, complete sequence	Pseudomonadales	-	Gammaproteobacteria	Proteobacteria	Bacteria	70170	33.8236	-	-	GR6	-	MOBF	MPF_F	T4CP_F	VirB4_F	determined conj
NC_021728	Acinetobacter baumannii BJAB07104 plasmid p2BJAB07104, complete sequence	Pseudomonadales	-	Gammaproteobacteria	Proteobacteria	Bacteria	20139	47.0679	-	-	GR3	-	-	-	-	-	non-mob
NC_021734	Acinetobacter baumannii BJAB0715 plasmid pBJAB0715, complete sequence	Pseudomonadales	-	Gammaproteobacteria	Proteobacteria	Bacteria	52268	40.4263	-	-	-	-	-	-	-	-	non-mob
NC_021730	Acinetobacter baumannii BJAB0868 plasmid p1BJAB0868, complete sequence	Pseudomonadales	-	Gammaproteobacteria	Proteobacteria	Bacteria	8721	34.3424	-	-	GR2	-	-	-	-	-	non-mob
NC_021731	Acinetobacter baumannii BJAB0868 plasmid p2BJAB0868, complete sequence	Pseudomonadales	-	Gammaproteobacteria	Proteobacteria	Bacteria	70167	33.8279	-	-	GR6	-	MOBF	MPF_F	T4CP_F	VirB4_F	determined conj
NC_021732	Acinetobacter baumannii BJAB0868 plasmid p3BJAB0868, complete sequence	Pseudomonadales	-	Gammaproteobacteria	Proteobacteria	Bacteria	20139	47.0927	-	-	GR3	-	-	-	-	-	non-mob
NZ_AFDN01000003	Acinetobacter baumannii Canada BC-5 plasmid pCanadaBC5-8.7, complete sequence, whole genome shotgun sequence	Pseudomonadales	-	Gammaproteobacteria	Proteobacteria	Bacteria	8731	34.3718	-	-	GR2, GR10	-	-	-	-	-	non-mob
NC_020525	Acinetobacter baumannii D1279779 plasmid pD1279779, complete sequence	Pseudomonadales	-	Gammaproteobacteria	Proteobacteria	Bacteria	7416	32.5917	-	-	GR3	-	-	-	-	-	non-mob
NZ_ALII01000018	Acinetobacter baumannii IS-123 plasmid pIS123-12, complete sequence, whole genome shotgun sequence	Pseudomonadales	-	Gammaproteobacteria	Proteobacteria	Bacteria	11600	37.0431	-	-	GR2, GR10	-	-	-	-	-	non-mob
NZ_ALII01000019	Acinetobacter baumannii IS-123 plasmid pIS123-18, complete sequence, whole genome shotgun sequence	Pseudomonadales	-	Gammaproteobacteria	Proteobacteria	Bacteria	17984	34.2026	-	-	-	-	-	-	-	-	non-mob
NZ_ALII01000020	Acinetobacter baumannii IS-123 plasmid pIS123-67, complete sequence, whole genome shotgun sequence	Pseudomonadales	-	Gammaproteobacteria	Proteobacteria	Bacteria	67025	33.3831	-	-	GR6	-	MOBF	MPF_F	T4CP_F	VirB4_F	determined conj
NC_017848	Acinetobacter baumannii MDR-TJ plasmid pABTJ1, complete sequence	Pseudomonadales	-	Gammaproteobacteria	Proteobacteria	Bacteria	77528	34.0458	-	-	GR6	-	MOBF	MPF_F	T4CP_F	VirB4_F	determined conj
NC_020524	Acinetobacter baumannii MDR-TJ plasmid pABTJ2, complete sequence	Pseudomonadales	-	Gammaproteobacteria	Proteobacteria	Bacteria	110967	41.6142	-	-	-	-	-	-	-	-	non-mob
NC_017172	Acinetobacter baumannii MDR-ZJ06 plasmid pMDR-ZJ06, complete sequence	Pseudomonadales	-	Gammaproteobacteria	Proteobacteria	Bacteria	20301	47.3868	-	-	GR3	-	-	-	-	-	non-mob
NZ_AFDO01000021	Acinetobacter baumannii Naval-17 plasmid pNaval17-13, whole genome shotgun sequence	Pseudomonadales	-	Gammaproteobacteria	Proteobacteria	Bacteria	12636	37.1478	-	-	GR15	-	-	-	-	-	non-mob
NZ_AFDA02000009	Acinetobacter baumannii Naval-18 plasmid pNaval18-131, complete sequence, whole genome shotgun sequence	Pseudomonadales	-	Gammaproteobacteria	Proteobacteria	Bacteria	130660	36.2904	-	-	-	-	-	MPF_I	T4CP_I	VirB4_I	non-mob, protein export?
NZ_AFDA02000010	Acinetobacter baumannii Naval-18 plasmid pNaval18-5.7, complete sequence, whole genome shotgun sequence	Pseudomonadales	-	Gammaproteobacteria	Proteobacteria	Bacteria	5676	36.117	-	-	-	-	MOBQ	-	-	-	mob
NZ_AFDA02000006	Acinetobacter baumannii Naval-18 plasmid pNaval18-6.1, complete sequence, whole genome shotgun sequence	Pseudomonadales	-	Gammaproteobacteria	Proteobacteria	Bacteria	6078	39.2563	-	-	-	-	-	-	-	-	non-mob
NZ_AFDA02000011	Acinetobacter baumannii Naval-18 plasmid pNaval18-7.0, complete sequence, whole genome shotgun sequence	Pseudomonadales	-	Gammaproteobacteria	Proteobacteria	Bacteria	7032	35.4522	-	-	GR2, GR10	-	-	-	-	-	non-mob
NZ_AFDA02000007	Acinetobacter baumannii Naval-18 plasmid pNaval18-74, complete sequence, whole genome shotgun sequence	Pseudomonadales	-	Gammaproteobacteria	Proteobacteria	Bacteria	74420	34.4504	-	-	GR6	-	MOBF	MPF_F	T4CP_F	VirB4_F	determined conj
NZ_AFDA02000008	Acinetobacter baumannii Naval-18 plasmid pNaval18-8.4, complete sequence, whole genome shotgun sequence	Pseudomonadales	-	Gammaproteobacteria	Proteobacteria	Bacteria	8422	36.7846	-	-	GR8	-	MOBQ	-	-	-	mob
NZ_AFDB02000005	Acinetobacter baumannii Naval-81 plasmid pNaval81-13, complete sequence, whole genome shotgun sequence	Pseudomonadales	-	Gammaproteobacteria	Proteobacteria	Bacteria	12634	37.1458	-	-	GR15	-	-	-	-	-	non-mob
NZ_AFDB02000003	Acinetobacter baumannii Naval-81 plasmid pNaval81-26, complete sequence, whole genome shotgun sequence	Pseudomonadales	-	Gammaproteobacteria	Proteobacteria	Bacteria	26089	34.0412	-	-	GR2	-	-	-	-	-	non-mob
NZ_AFDB02000004	Acinetobacter baumannii Naval-81 plasmid pNaval81-67, complete sequence, whole genome shotgun sequence	Pseudomonadales	-	Gammaproteobacteria	Proteobacteria	Bacteria	67012	33.3821	-	-	GR6	-	MOBF	MPF_F	T4CP_F	VirB4_F	determined conj
NZ_AFCZ02000003	Acinetobacter baumannii OIFC032 plasmid pOIFC032-101, complete sequence, whole genome shotgun sequence	Pseudomonadales	-	Gammaproteobacteria	Proteobacteria	Bacteria	101298	39.217	-	-	-	-	-	-	-	-	non-mob
NZ_AFCZ02000004	Acinetobacter baumannii OIFC032 plasmid pOIFC032-8.6, complete sequence, whole genome shotgun sequence	Pseudomonadales	-	Gammaproteobacteria	Proteobacteria	Bacteria	8604	31.59	-	-	GR3	-	-	-	-	-	non-mob
NZ_ALAL01000013	Acinetobacter baumannii OIFC109 plasmid pOIFC109-122, whole genome shotgun sequence	Pseudomonadales	-	Gammaproteobacteria	Proteobacteria	Bacteria	122469	35.8336	-	-	-	-	-	MPF_I	T4CP_I	VirB4_I	non-mob, protein export?
NZ_AFDK01000004	Acinetobacter baumannii OIFC137 plasmid pOIFC137-122, whole genome shotgun sequence	Pseudomonadales	-	Gammaproteobacteria	Proteobacteria	Bacteria	122461	35.8351	-	-	-	-	-	MPF_I	T4CP_I	VirB4_I	non-mob, protein export?
NZ_AFDL01000008	Acinetobacter baumannii OIFC143 plasmid pOIFC143-128, whole genome shotgun sequence	Pseudomonadales	-	Gammaproteobacteria	Proteobacteria	Bacteria	127633	36.2806	-	-	-	-	-	MPF_I	T4CP_I	VirB4_I	non-mob, protein export?
NZ_AFDL01000005	Acinetobacter baumannii OIFC143 plasmid pOIFC143-2.3, whole genome shotgun sequence	Pseudomonadales	-	Gammaproteobacteria	Proteobacteria	Bacteria	2277	39.9209	-	-	GR1	-	-	-	-	-	non-mob
NZ_AFDL01000007	Acinetobacter baumannii OIFC143 plasmid pOIFC143-6.2, whole genome shotgun sequence	Pseudomonadales	-	Gammaproteobacteria	Proteobacteria	Bacteria	6241	31.95	-	-	GR3	-	-	-	-	-	non-mob
NZ_AFDL01000006	Acinetobacter baumannii OIFC143 plasmid pOIFC143-70, whole genome shotgun sequence	Pseudomonadales	-	Gammaproteobacteria	Proteobacteria	Bacteria	69518	33.8732	-	-	GR6	-	MOBF	MPF_F	T4CP_F	VirB4_F	determined conj
NZ_AFDM01000010	Acinetobacter baumannii OIFC189 plasmid pOIFC189-111, whole genome shotgun sequence	Pseudomonadales	-	Gammaproteobacteria	Proteobacteria	Bacteria	110967	41.6169	-	-	-	-	-	-	-	-	non-mob
NC_019359	Acinetobacter baumannii plasmid pAB120, complete sequence	Pseudomonadales	-	Gammaproteobacteria	Proteobacteria	Bacteria	10879	34.4609	-	-	GR2, GR10	-	-	-	-	-	non-mob
NC_010481	Acinetobacter baumannii plasmid pABIR, complete sequence	Pseudomonadales	-	Gammaproteobacteria	Proteobacteria	Bacteria	29823	36.7971	-	-	GR2, GR12	-	-	-	-	-	non-mob
NC_021489	Acinetobacter baumannii plasmid pAB-NCGM253 DNA, complete sequence, strain: NCGM 253	Pseudomonadales	-	Gammaproteobacteria	Proteobacteria	Bacteria	8970	34.437	-	-	GR2, GR10	-	-	-	-	-	non-mob
NC_012813	Acinetobacter baumannii plasmid pABVA01, complete sequence	Pseudomonadales	-	Gammaproteobacteria	Proteobacteria	Bacteria	8963	34.4639	-	-	GR2, GR10, GR19	-	-	-	-	-	non-mob
NC_013277	Acinetobacter baumannii plasmid pMMA2, complete sequence	Pseudomonadales	-	Gammaproteobacteria	Proteobacteria	Bacteria	10679	34.8066	-	-	GR17	-	-	-	-	-	non-mob
NC_013506	Acinetobacter baumannii plasmid pMMCU2, complete sequence	Pseudomonadales	-	Gammaproteobacteria	Proteobacteria	Bacteria	10270	36.1928	-	-	GR12	-	MOBQ	-	-	-	mob
NC_019199	Acinetobacter baumannii plasmid pMMCU3, complete sequence	Pseudomonadales	-	Gammaproteobacteria	Proteobacteria	Bacteria	8964	34.4935	-	-	GR2, GR10	-	-	-	-	-	non-mob
NC_019280	Acinetobacter baumannii plasmid pMMD, complete sequence	Pseudomonadales	-	Gammaproteobacteria	Proteobacteria	Bacteria	9964	34.7049	-	-	GR12	-	MOBQ	-	-	-	mob
NC_019311	Acinetobacter baumannii plasmid pRAY*-v1, complete sequence	Pseudomonadales	-	Gammaproteobacteria	Proteobacteria	Bacteria	6078	39.1741	-	-	-	-	-	-	-	-	non-mob
NC_019345	Acinetobacter baumannii plasmid pRAY*-v2, complete sequence	Pseudomonadales	-	Gammaproteobacteria	Proteobacteria	Bacteria	8433	39.1083	-	-	-	-	-	-	-	-	non-mob
NC_016977	Acinetobacter baumannii plasmid pTS236, complete sequence	Pseudomonadales	-	Gammaproteobacteria	Proteobacteria	Bacteria	2252	41.4298	-	-	GR14	-	-	-	-	-	non-mob
NC_010395	Acinetobacter baumannii SDF plasmid p1ABSDF, complete sequence	Pseudomonadales	-	Gammaproteobacteria	Proteobacteria	Bacteria	6106	34.5398	-	-	GR1	-	-	-	-	-	non-mob
NC_010396	Acinetobacter baumannii SDF plasmid p2ABSDF, complete sequence	Pseudomonadales	-	Gammaproteobacteria	Proteobacteria	Bacteria	25014	34.8925	-	-	GR15, GR18	-	MOBQ	-	-	-	mob
NC_010398	Acinetobacter baumannii SDF plasmid p3ABSDF, complete sequence	Pseudomonadales	-	Gammaproteobacteria	Proteobacteria	Bacteria	24922	34.3953	-	-	GR7, GR9, GR15	-	MOBQ	-	-	-	mob
NC_020818	Acinetobacter baumannii strain GF216 plasmid pNDM-AB, complete sequence	Pseudomonadales	-	Gammaproteobacteria	Proteobacteria	Bacteria	47098	38.042	-	-	-	-	MOBQ	-	-	VirB4_T	mob
NC_019985	Acinetobacter baumannii strain ZW85-1 plasmid pAbNDM-1, complete sequence	Pseudomonadales	-	Gammaproteobacteria	Proteobacteria	Bacteria	48368	40.748	-	-	-	-	MOBQ	-	-	VirB4_T	mob
NC_017165	Acinetobacter baumannii TCDC-AB0715 plasmid p1ABTCDC0715, complete sequence	Pseudomonadales	-	Gammaproteobacteria	Proteobacteria	Bacteria	8731	34.3718	-	-	GR2, GR10	-	-	-	-	-	non-mob
NC_017166	Acinetobacter baumannii TCDC-AB0715 plasmid p2ABTCDC0715, complete sequence	Pseudomonadales	-	Gammaproteobacteria	Proteobacteria	Bacteria	70894	33.3399	-	-	GR6	-	MOBF	MPF_F	T4CP_F	VirB4_F	determined conj
NC_023031	Acinetobacter baumannii ZW85-1 plasmid ZW85p2, complete sequence	Pseudomonadales	-	Gammaproteobacteria	Proteobacteria	Bacteria	113866	41.9019	-	-	-	-	-	-	-	-	non-mob
NC_023322	Acinetobacter bereziniae strain CHI-40-1 plasmid pNDM-BJ01, complete sequence	Pseudomonadales	-	Gammaproteobacteria	Proteobacteria	Bacteria	45826	40.0755	-	-	-	-	MOBQ	-	-	VirB4_T	mob
NC_013056	Acinetobacter calcoaceticus strain Acal H12O-07 plasmid pMMCU1, complete sequence	Pseudomonadales	-	Gammaproteobacteria	Proteobacteria	Bacteria	8771	34.7623	-	-	GR12	-	MOBQ	-	-	-	mob
NZ_CM001802	Acinetobacter calcoaceticus subsp. anitratus XM1570 plasmid pXM1, whole genome shotgun sequence, complete sequence	Pseudomonadales	-	Gammaproteobacteria	Proteobacteria	Bacteria	47274	40.8279	-	-	-	-	MOBQ	-	-	VirB4_T	mob
NZ_CM001803	Acinetobacter calcoaceticus subsp. anitratus XM1570 plasmid pXM2, whole genome shotgun sequence	Pseudomonadales	-	Gammaproteobacteria	Proteobacteria	Bacteria	93891	37.6806	-	-	GR13	-	-	-	-	-	non-mob
NC_019323	Acinetobacter lwoffii plasmid pABZ78, complete sequence	Pseudomonadales	-	Gammaproteobacteria	Proteobacteria	Bacteria	4797	65.666	-	-	-	-	-	-	-	-	non-mob
NC_019268	Acinetobacter lwoffii plasmid pNDM-BJ01, complete sequence	Pseudomonadales	-	Gammaproteobacteria	Proteobacteria	Bacteria	47274	40.8279	-	-	-	-	MOBQ	-	-	VirB4_T	mob
NC_019281	Acinetobacter lwoffii plasmid pNDM-BJ02, complete sequence	Pseudomonadales	-	Gammaproteobacteria	Proteobacteria	Bacteria	46165	40.9293	-	-	-	-	MOBQ	-	-	VirB4_T	mob
NC_023281	Acinetobacter nosocomialis plasmid pAB49-v1, complete sequence	Pseudomonadales	-	Gammaproteobacteria	Proteobacteria	Bacteria	2200	39.6818	-	-	GR16	-	-	-	-	-	non-mob
NC_023280	Acinetobacter nosocomialis plasmid pRAY*-v3, complete sequence	Pseudomonadales	-	Gammaproteobacteria	Proteobacteria	Bacteria	6078	39.1741	-	-	-	-	-	-	-	-	non-mob
NZ_AGFH01000030	Acinetobacter pittii D499 plasmid pAB_D499, whole genome shotgun sequence, complete sequence	Pseudomonadales	-	Gammaproteobacteria	Proteobacteria	Bacteria	47101	40.7507	-	-	-	-	MOBQ	-	-	VirB4_T	mob
NC_019322	Acinetobacter pittii strain ABCA95 plasmid pABCA95, complete sequence	Pseudomonadales	-	Gammaproteobacteria	Proteobacteria	Bacteria	6544	47.6467	-	-	-	-	-	-	-	-	non-mob
NZ_ALIR01000021	Acinetobacter radioresistens WC-A-157 plasmid pWCA157-53, complete sequence, whole genome shotgun sequence	Pseudomonadales	-	Gammaproteobacteria	Proteobacteria	Bacteria	53388	36.3958	-	-	-	-	-	-	T4CP_T	VirB4_T	non-mob, protein export?
NZ_ALIR01000020	Acinetobacter radioresistens WC-A-157 plasmid pWCA157-6.5, complete sequence, whole genome shotgun sequence	Pseudomonadales	-	Gammaproteobacteria	Proteobacteria	Bacteria	6534	36.3636	-	-	-	-	-	-	-	-	non-mob
NZ_ALIR01000018	Acinetobacter radioresistens WC-A-157 plasmid pWCA157-7.5, complete sequence, whole genome shotgun sequence	Pseudomonadales	-	Gammaproteobacteria	Proteobacteria	Bacteria	7532	30.7754	-	-	-	-	-	-	-	-	non-mob
NZ_ALIR01000019	Acinetobacter radioresistens WC-A-157 plasmid pWCA157-71, complete sequence, whole genome shotgun sequence	Pseudomonadales	-	Gammaproteobacteria	Proteobacteria	Bacteria	70570	37.5202	-	-	GR7	-	MOBQ	-	-	VirB4_T	mob
NC_002760	Acinetobacter sp. EB104, plasmid pAC450, complete genome	Pseudomonadales	-	Gammaproteobacteria	Proteobacteria	Bacteria	4379	49.7374	-	-	-	-	-	-	-	-	non-mob
NC_000923	Acinetobacter sp. SUN resistance plasmid pRAY, complete genome	Pseudomonadales	-	Gammaproteobacteria	Proteobacteria	Bacteria	6076	39.2528	-	-	-	-	MOBP	-	-	-	mob
NC_010309	Acinetobacter venetianus strain VE-C3 plasmid pAV1, complete sequence	Pseudomonadales	-	Gammaproteobacteria	Proteobacteria	Bacteria	10820	34.5564	-	-	GR2	-	-	-	-	-	non-mob
NC_010310	Acinetobacter venetianus strain VE-C3 plasmid pAV2, complete sequence	Pseudomonadales	-	Gammaproteobacteria	Proteobacteria	Bacteria	15135	36.4123	-	-	-	-	MOBQ	-	-	-	mob
NZ_ALIG01000010	Acinetobacter venetianus VE-C3 plasmid pAV3, whole genome shotgun sequence, complete sequence	Pseudomonadales	-	Gammaproteobacteria	Proteobacteria	Bacteria	186446	39.5573	-	-	GR13	-	-	-	-	-	non-mob
NC_010889	Actinobacillus pleuropneumoniae isolate 12494 plasmid p12494, complete sequence	Pasteurellales	-	Gammaproteobacteria	Proteobacteria	Bacteria	14393	32.9327	-	-	-	-	MOBQ	-	-	-	mob
NC_009625	Actinobacillus pleuropneumoniae pARD3079 plasmid	Pasteurellales	-	Gammaproteobacteria	Proteobacteria	Bacteria	4065	45.5105	-	-	-	-	MOBP	-	-	-	mob
NC_007098	Actinobacillus pleuropneumoniae pKMA2425 plasmid	Pasteurellales	-	Gammaproteobacteria	Proteobacteria	Bacteria	3156	46.5146	-	-	-	-	MOBP	-	-	-	mob
NC_013546	Actinobacillus pleuropneumoniae plasmid p11745, complete sequence	Pasteurellales	-	Gammaproteobacteria	Proteobacteria	Bacteria	5486	38.097	-	-	-	-	MOBQ	-	-	-	mob
NC_010069	Actinobacillus pleuropneumoniae plasmid p9555, complete sequence	Pasteurellales	-	Gammaproteobacteria	Proteobacteria	Bacteria	5673	39.3619	-	-	-	-	MOBP	-	-	-	mob
NC_010042	Actinobacillus pleuropneumoniae plasmid p9956, complete sequence	Pasteurellales	-	Gammaproteobacteria	Proteobacteria	Bacteria	5674	41.3994	-	-	-	-	MOBP	-	-	-	mob
NC_010795	Actinobacillus pleuropneumoniae plasmid pHB0503, complete sequence	Pasteurellales	-	Gammaproteobacteria	Proteobacteria	Bacteria	15079	41.6075	-	-	-	-	MOBP	-	-	-	mob
NC_005312	Actinobacillus pleuropneumoniae plasmid pMS260, complete sequence	Pasteurellales	-	Gammaproteobacteria	Proteobacteria	Bacteria	8124	60.4751	IncP-4	-	-	-	MOBQ	-	-	-	mob
NC_007099	Actinobacillus pleuropneumoniae plasmid pPSAS1522	Pasteurellales	-	Gammaproteobacteria	Proteobacteria	Bacteria	4244	48.2092	-	-	-	-	MOBP	-	-	-	mob
NC_003125	Actinobacillus pleuropneumoniae plasmid pTYM1, complete sequence	Pasteurellales	-	Gammaproteobacteria	Proteobacteria	Bacteria	4242	47.9491	-	-	-	-	-	-	-	-	non-mob
NC_010941	Actinobacillus pleuropneumoniae serovar 7 str. AP76 plasmid ABB7_B, complete sequence	Pasteurellales	-	Gammaproteobacteria	Proteobacteria	Bacteria	4236	48.0878	-	-	-	-	MOBP	-	-	-	mob
NC_010942	Actinobacillus pleuropneumoniae serovar 7 str. AP76 plasmid APP7_A, complete sequence	Pasteurellales	-	Gammaproteobacteria	Proteobacteria	Bacteria	5685	41.5128	-	-	-	-	-	-	-	-	non-mob
NC_010940	Actinobacillus pleuropneumoniae serovar 7 str. AP76 plasmid APP7_C, complete sequence	Pasteurellales	-	Gammaproteobacteria	Proteobacteria	Bacteria	3533	41.7209	-	-	-	-	MOBP	-	-	-	mob
NC_007095	Actinobacillus porcitonsillarum pIMD50 plasmid	Pasteurellales	-	Gammaproteobacteria	Proteobacteria	Bacteria	8751	40.9782	-	-	-	-	-	-	-	-	non-mob
NC_007096	Actinobacillus porcitonsillarum pKMA1467 plasmid	Pasteurellales	-	Gammaproteobacteria	Proteobacteria	Bacteria	11115	38.7584	-	-	-	-	-	-	-	-	non-mob
NC_009624	Actinobacillus porcitonsillarum pKMA202 plasmid	Pasteurellales	-	Gammaproteobacteria	Proteobacteria	Bacteria	13425	39.27	-	-	-	-	MOBV	-	-	-	mob
NC_009623	Actinobacillus porcitonsillarum pKMA5 plasmid	Pasteurellales	-	Gammaproteobacteria	Proteobacteria	Bacteria	9549	39.491	-	-	-	-	-	-	-	-	non-mob
NC_007094	Actinobacillus porcitonsillarum pKMA505 plasmid	Pasteurellales	-	Gammaproteobacteria	Proteobacteria	Bacteria	8632	38.0908	-	-	-	-	-	-	-	-	non-mob
NC_007097	Actinobacillus porcitonsillarum pKMA757 plasmid	Pasteurellales	-	Gammaproteobacteria	Proteobacteria	Bacteria	4556	48.6392	-	-	-	-	MOBP	-	-	-	mob
NC_017965	Advenella kashmirensis WT001 plasmid pWTk445, complete sequence	Burkholderiales	-	Betaproteobacteria	Proteobacteria	Bacteria	57884	46.7141	-	-	-	-	-	MPF_T	T4CP_T	VirB4_T	non-mob, protein export?
NC_019014	Aeromonas aquariorum AAK1 plasmid pAAk1, complete sequence	Aeromonadale	-	Gammaproteobacteria	Proteobacteria	Bacteria	4161	54.5542	-	RNAII(ColE1 family)	-	-	MOBV	-	-	-	mob
NC_009476	Aeromonas bestiarum 5S9 plasmid pAb5S9, complete sequence	Aeromonadale	-	Gammaproteobacteria	Proteobacteria	Bacteria	24716	54.0055	IncP-6	-	-	-	MOBQ	-	T4CP_T	-	mob
NC_006143	Aeromonas caviae plasmid pFBAOT6, complete sequence	Aeromonadale	-	Gammaproteobacteria	Proteobacteria	Bacteria	84749	57.2856	IncG/U (=IncP-6)	-	-	-	MOBP	MPF_T	T4CP_T	VirB4_T	determined conj
NC_013780	Aeromonas hydrophila plasmid pAH3680, complete sequence	Aeromonadale	-	Gammaproteobacteria	Proteobacteria	Bacteria	3680	55.8152	-	RNAII(ColE1 family)	-	-	-	-	-	-	non-mob
NC_016852	Aeromonas hydrophila plasmid pAHH01, complete sequence	Aeromonadale	-	Gammaproteobacteria	Proteobacteria	Bacteria	8979	53.8384	-	-	-	-	-	-	-	-	non-mob
NC_019262	Aeromonas hydrophila plasmid pAHH04, complete sequence	Aeromonadale	-	Gammaproteobacteria	Proteobacteria	Bacteria	7191	59.8804	IncP-4, pTF-FC2	-	-	-	-	-	-	-	non-mob
NC_021159	Aeromonas hydrophila plasmid pAhy2.5, complete sequence	Aeromonadales	-	Gammaproteobacteria	Proteobacteria	Bacteria	2524	56.5769	-	-	-	-	-	-	-	-	non-mob
NC_016849	Aeromonas hydrophila plasmid pAQ2-2, complete sequence	Aeromonadale	-	Gammaproteobacteria	Proteobacteria	Bacteria	6903	51.7022	-	-	-	-	-	-	-	-	non-mob
NC_011207	Aeromonas hydrophila plasmid pBRST7.6, complete sequence	Aeromonadale	-	Gammaproteobacteria	Proteobacteria	Bacteria	7621	59.7297	IncP-4, pTF-FC2	-	-	-	MOBP	-	-	-	mob
NC_019380	Aeromonas hydrophila plasmid pR148, complete sequence	Aeromonadale	-	Gammaproteobacteria	Proteobacteria	Bacteria	165906	52.5087	IncA/C	-	-	-	MOBH	MPF_F	T4CP_G	VirB4_F	determined conj
NC_012885	Aeromonas hydrophila plasmid pRA1, complete sequence	Aeromonadale	-	Gammaproteobacteria	Proteobacteria	Bacteria	143963	50.5797	IncA/C	-	-	-	MOBH	MPF_F	T4CP_G	VirB4_F	determined conj
NC_010919	Aeromonas hydrophila plasmid pRA3, complete sequence	Aeromonadale	-	Gammaproteobacteria	Proteobacteria	Bacteria	45909	53.5472	IncP-6	-	-	-	MOBP	MPF_T	T4CP_T	VirB4_T	determined conj
NC_003124	Aeromonas salmonicida plasmid pRAS3.2, complete sequence	Aeromonadale	-	Gammaproteobacteria	Proteobacteria	Bacteria	11823	59.0171	pTF-FC2	-	-	-	MOBP	-	-	-	mob
NC_004923	Aeromonas salmonicida salmonicida A449 plasmid pAsa1, complete sequence	Aeromonadale	-	Gammaproteobacteria	Proteobacteria	Bacteria	5424	57.0243	-	-	-	-	MOBP	-	-	-	mob
NC_004925	Aeromonas salmonicida salmonicida A449 plasmid pAsa2, complete sequence	Aeromonadale	-	Gammaproteobacteria	Proteobacteria	Bacteria	5247	52.2013	-	-	-	-	MOBP	-	-	-	mob
NC_004924	Aeromonas salmonicida salmonicida A449 plasmid pAsa3, complete sequence	Aeromonadale	-	Gammaproteobacteria	Proteobacteria	Bacteria	5616	54.5228	-	-	-	-	MOBP	-	-	-	mob
NC_009349	Aeromonas salmonicida subsp. salmonicida A449 plasmid 4, complete sequence	Aeromonadale	-	Gammaproteobacteria	Proteobacteria	Bacteria	166749	52.7979	IncA/C	-	-	-	MOBH	-	T4CP_G	-	mob
NC_009350	Aeromonas salmonicida subsp. salmonicida A449 plasmid 5, complete sequence	Aeromonadale	-	Gammaproteobacteria	Proteobacteria	Bacteria	155098	54.3315	-	-	-	-	MOBF	MPF_F	T4CP_F	VirB4_F	determined conj
NC_004338	Aeromonas salmonicida subsp. salmonicida pAsal1 plasmid	Aeromonadale	-	Gammaproteobacteria	Proteobacteria	Bacteria	6371	55.0306	-	-	-	-	MOBP	-	-	-	mob
NC_004339	Aeromonas salmonicida subsp. salmonicida pAsal2 plasmid	Aeromonadale	-	Gammaproteobacteria	Proteobacteria	Bacteria	5424	57.0243	-	-	-	-	MOBP	-	-	-	mob
NC_004340	Aeromonas salmonicida subsp. salmonicida pAsal3 plasmid	Aeromonadale	-	Gammaproteobacteria	Proteobacteria	Bacteria	5249	52.1433	-	-	-	-	MOBP	-	-	-	mob
NC_009352	Aeromonas salmonicida subsp. salmonicida plasmid pAsa6, complete sequence	Aeromonadale	-	Gammaproteobacteria	Proteobacteria	Bacteria	18536	53.852	-	-	-	-	-	-	-	-	non-mob
NC_003123	Aeromonas salmonicida subsp. salmonicida plasmid pRAS3.1, complete sequence	Aeromonadale	-	Gammaproteobacteria	Proteobacteria	Bacteria	11851	58.9198	pTF-FC2	-	-	-	MOBP	-	-	-	mob
NC_016611	Aeromonas sobria plasmid pAQ2-1, complete sequence	Aeromonadale	-	Gammaproteobacteria	Proteobacteria	Bacteria	6900	51.6087	-	-	-	-	-	-	-	-	non-mob
NC_014629	Aggregatibacter actinomycetemcomitans D11S-1 plasmid S57, complete sequence	Pasteurellales	-	Gammaproteobacteria	Proteobacteria	Bacteria	23886	38.353	-	-	-	-	-	-	T4CP_T	VirB4_T	non-mob, protein export?
NC_021724	Aggregatibacter actinomycetemcomitans plasmid pS23A, complete sequence	Pasteurellales	-	Gammaproteobacteria	Proteobacteria	Bacteria	24102	38.0093	-	-	-	-	-	-	T4CP_T	-	non-mob
NC_002579	Aggregatibacter actinomycetemcomitans plasmid pVT745, complete sequence	Pasteurellales	-	Gammaproteobacteria	Proteobacteria	Bacteria	25407	39.0277	-	-	-	-	MOBP	MPF_T	T4CP_T	VirB4_T	determined conj
NC_013438	Aggregatibacter actinomycetemcomitans plasmid S25, complete sequence	Pasteurellales	-	Gammaproteobacteria	Proteobacteria	Bacteria	31045	33.2904	-	-	-	-	-	-	T4CP_T	VirB4_T	non-mob, protein export?
NC_003064	Agrobacterium fabrum str. C58 plasmid At, complete sequence	Rhizobiales	-	Alphaproteobacteria	Proteobacteria	Bacteria	542868	57.3316	RepABC(pRiAb)	-	-	-	MOBQ	MPF_T	-	VirB4_T	determined conj
NC_003065	Agrobacterium fabrum str. C58 plasmid Ti, complete sequence	Rhizobiales	-	Alphaproteobacteria	Proteobacteria	Bacteria	214233	56.6696	RepABC(pRiAb)	-	-	-	MOBP	MPF_T, MPF_T	T4CP_T, T4CP_T	VirB4_T, VirB4_T	determined conj
NC_011994	Agrobacterium radiobacter K84 plasmid pAgK84, complete sequence	Rhizobiales	-	Alphaproteobacteria	Proteobacteria	Bacteria	44420	53.5367	-	-	-	-	MOBQ	-	T4CP_T	-	mob
NC_011990	Agrobacterium radiobacter K84 plasmid pAtK84b, complete sequence	Rhizobiales	-	Alphaproteobacteria	Proteobacteria	Bacteria	184668	58.9918	RepABC(pRiAb)	-	-	-	-	-	-	-	non-mob
NC_011987	Agrobacterium radiobacter K84 plasmid pAtK84c, complete sequence	Rhizobiales	-	Alphaproteobacteria	Proteobacteria	Bacteria	388169	57.0084	RepABC(pRiAb)	-	-	-	-	MPF_T	T4CP_T	VirB4_T	non-mob, protein export?
NC_002575	Agrobacterium rhizogenes plasmid pRi1724 DNA, complete sequence	Rhizobiales	-	Alphaproteobacteria	Proteobacteria	Bacteria	217594	57.3164	RepABC(pRiAb)	-	-	-	MOBP, MOBQ	MPF_T, MPF_T	T4CP_T, T4CP_T	VirB4_T, VirB4_T	determined conj
NC_010841	Agrobacterium rhizogenes plasmid pRi2659, complete sequence	Rhizobiales	-	Alphaproteobacteria	Proteobacteria	Bacteria	185462	58.1176	RepABC(pRiAb)	-	-	-	MOBP, MOBQ	MPF_T, MPF_T	T4CP_T, T4CP_T	VirB4_T, VirB4_T	determined conj
NC_015184	Agrobacterium sp. H13-3 plasmid pAspH13-3a, complete sequence	Rhizobiales	-	Alphaproteobacteria	Proteobacteria	Bacteria	601551	57.4184	RepABC(pRiAb)	-	-	-	-	MPF_T	-	VirB4_T	non-mob, protein export?
NZ_AFSD01000007	Agrobacterium tumefaciens F2 plasmid unnamed p1, complete sequence, whole genome shotgun sequence	Rhizobiales	-	Alphaproteobacteria	Proteobacteria	Bacteria	105065	56.7144	-	-	-	-	MOBQ	-	T4CP_T	-	mob
NZ_AFSD01000008	Agrobacterium tumefaciens F2 plasmid unnamed p2, complete sequence, whole genome shotgun sequence	Rhizobiales	-	Alphaproteobacteria	Proteobacteria	Bacteria	401969	59.5252	RepABC(pRiAb)	-	-	-	MOBQ	-	-	-	mob
NC_006277	Agrobacterium tumefaciens K84 plasmid pAgK84, complete sequence	Rhizobiales	-	Alphaproteobacteria	Proteobacteria	Bacteria	44420	53.5367	-	-	-	-	MOBQ	-	T4CP_T	-	mob
NC_002147	Agrobacterium tumefaciens MAFF301001 plasmid pTi-SAKURA, complete sequence	Rhizobiales	-	Alphaproteobacteria	Proteobacteria	Bacteria	206479	56.0018	RepABC(pRiAb)	-	-	-	MOBP	MPF_T, MPF_T	T4CP_T, T4CP_T	VirB4_T, VirB4_T	determined conj
NC_019555	Agrobacterium tumefaciens plasmid pAoF64/95, complete sequence	Rhizobiales	-	Alphaproteobacteria	Proteobacteria	Bacteria	176574	58.8167	RepABC(pRiAb)	-	-	-	MOBQ	-	-	-	mob
NC_002377	Agrobacterium tumefaciens plasmid Ti, complete sequence	Rhizobiales	-	Alphaproteobacteria	Proteobacteria	Bacteria	194140	54.6235	RepABC(pRiAb)	-	-	-	MOBP	MPF_T, MPF_T	T4CP_T, T4CP_T	VirB4_T, VirB4_T	determined conj
NC_010929	Agrobacterium tumefaciens Ti plasmid pTiBo542, complete sequence	Rhizobiales	-	Alphaproteobacteria	Proteobacteria	Bacteria	244978	55.1245	RepABC(pRiAb)	-	-	-	MOBP	MPF_T, MPF_T	T4CP_T, T4CP_T	VirB4_T, VirB4_T	determined conj
NC_011986	Agrobacterium vitis S4 plasmid pAtS4a, complete sequence	Rhizobiales	-	Alphaproteobacteria	Proteobacteria	Bacteria	78730	56.7611	RepABC(pRiAb)	-	-	-	-	MPF_T	T4CP_T	VirB4_T	non-mob, protein export?
NC_011991	Agrobacterium vitis S4 plasmid pAtS4b, complete sequence	Rhizobiales	-	Alphaproteobacteria	Proteobacteria	Bacteria	130435	56.2311	RepABC(pRiAb)	-	-	-	MOBQ, MOBQ	-	-	-	mob
NC_011984	Agrobacterium vitis S4 plasmid pAtS4c, complete sequence	Rhizobiales	-	Alphaproteobacteria	Proteobacteria	Bacteria	211620	58.6178	RepABC(pRiAb)	-	-	-	-	-	-	-	non-mob
NC_011981	Agrobacterium vitis S4 plasmid pAtS4e, complete sequence	Rhizobiales	-	Alphaproteobacteria	Proteobacteria	Bacteria	631775	56.5652	RepABC(pRiAb)	-	-	-	-	-	-	-	non-mob
NC_011982	Agrobacterium vitis S4 plasmid pTiS4, complete sequence	Rhizobiales	-	Alphaproteobacteria	Proteobacteria	Bacteria	258824	56.6574	RepABC(pRiAb)	-	-	-	-	MPF_T	T4CP_T, T4CP_T	VirB4_T, VirB4_T	non-mob, protein export?
NC_014908	Alicycliphilus denitrificans BC plasmid pALIDE01, complete sequence	Burkholderiales	-	Betaproteobacteria	Proteobacteria	Bacteria	119718	58.3003	-	-	-	-	-	-	T4CP_G	VirB4_F	non-mob, protein export?
NC_014911	Alicycliphilus denitrificans BC plasmid pALIDE02, complete sequence	Burkholderiales	-	Betaproteobacteria	Proteobacteria	Bacteria	78982	64.4349	IncP-1	-	-	-	MOBP	-	T4CP_T	-	mob
NC_015423	Alicycliphilus denitrificans K601 plasmid pALIDE201, complete sequence	Burkholderiales	-	Betaproteobacteria	Proteobacteria	Bacteria	75488	62.2324	-	-	-	-	MOBF	MPF_F	T4CP_F	VirB4_F	determined conj
NC_013206	Alicyclobacillus acidocaldarius subsp. acidocaldarius DSM 446 plasmid pAACI01, complete sequence	Burkholderiales	-	Betaproteobacteria	Proteobacteria	Bacteria	91726	54.1351	-	-	-	-	-	-	-	-	non-mob
NC_013207	Alicyclobacillus acidocaldarius subsp. acidocaldarius DSM 446 plasmid pAACI02, complete sequence	Burkholderiales	-	Betaproteobacteria	Proteobacteria	Bacteria	87298	55.424	-	-	-	-	-	-	-	-	non-mob
NC_013208	Alicyclobacillus acidocaldarius subsp. acidocaldarius DSM 446 plasmid pAACI03, complete sequence	Burkholderiales	-	Betaproteobacteria	Proteobacteria	Bacteria	7907	54.3443	-	-	-	-	-	-	-	-	non-mob
NC_011403	Aliivibrio fischeri plasmid pES213, complete sequence	Vibrionale	-	Gammaproteobacteria	Proteobacteria	Bacteria	5501	37.9204	-	-	-	-	-	-	-	-	non-mob
NC_016850	Aliivibrio fischeri strain CG103 plasmid pCG103-32, complete sequence	Vibrionale	-	Gammaproteobacteria	Proteobacteria	Bacteria	32073	37.2245	-	-	-	-	-	-	-	-	non-mob
NC_016853	Aliivibrio fischeri strain ES657 plasmid pES657-44, complete sequence	Vibrionale	-	Gammaproteobacteria	Proteobacteria	Bacteria	48951	38.096	-	-	-	-	-	-	-	VirB4_T	non-mob
NC_016851	Aliivibrio fischeri strain KB1A-97 plasmid pKB1A97-67, complete sequence	Vibrionale	-	Gammaproteobacteria	Proteobacteria	Bacteria	76221	41.6917	-	-	-	-	MOBH	MPF_G	T4CP_G	VirB4_G	determined conj
NC_011314	Aliivibrio salmonicida LFI1238 plasmid pVSAL320, complete sequence	Vibrionale	-	Gammaproteobacteria	Proteobacteria	Bacteria	30807	37.2849	-	-	-	-	-	-	-	-	non-mob
NC_011316	Aliivibrio salmonicida LFI1238 plasmid pVSAL43, complete sequence	Vibrionale	-	Gammaproteobacteria	Proteobacteria	Bacteria	4327	35.6136	-	-	-	-	-	-	-	-	non-mob
NC_011315	Aliivibrio salmonicida LFI1238 plasmid pVSAL54, complete sequence	Vibrionale	-	Gammaproteobacteria	Proteobacteria	Bacteria	5360	38.097	-	-	-	-	MOBC	-	-	-	mob
NC_011311	Aliivibrio salmonicida LFI1238 plasmid pVSAL840, complete sequence	Vibrionale	-	Gammaproteobacteria	Proteobacteria	Bacteria	83540	40.0706	-	-	-	-	MOBF	MPF_F	T4CP_F	VirB4_F	determined conj
NC_013852	Allochromatium vinosum DSM 180 plasmid pALVIN01, complete sequence	Chromatiales	-	Gammaproteobacteria	Proteobacteria	Bacteria	102242	61.9383	-	-	-	-	-	-	-	-	non-mob
NC_013862	Allochromatium vinosum DSM 180 plasmid pALVIN02, complete sequence	Chromatiales	-	Gammaproteobacteria	Proteobacteria	Bacteria	39929	53.4699	-	-	-	-	-	-	-	-	non-mob
NC_010983	Alpha proteobacterium endosymbiont of Amoeba proteus plasmid pAP3.9, complete sequence	-	-	Alphaproteobacteria	Proteobacteria	Bacteria	3869	34.6601	-	-	-	-	MOBV	-	-	-	mob
NC_019394	Alteromonas macleodii AltDE1 plasmid pAMDE1-300, complete sequence	Alteromonadale	-	Gammaproteobacteria	Proteobacteria	Bacteria	303282	41.4317	-	-	-	-	-	MPF_I	T4CP_I	VirB4_I	non-mob, protein export?
NC_018680	Alteromonas macleodii str. 'Balearic Sea AD45' plasmid pAMBAS45, complete sequence	Alteromonadale	-	Gammaproteobacteria	Proteobacteria	Bacteria	45406	49.7247	-	-	-	-	-	-	-	-	non-mob
NC_021709	Alteromonas macleodii str. 'English Channel 615' plasmid, complete sequence	Alteromonadales	-	Gammaproteobacteria	Proteobacteria	Bacteria	200847	42.9227	-	-	-	-	MOBH	MPF_F	T4CP_G	VirB4_F	determined conj
NC_021711	Alteromonas macleodii str. 'Ionian Sea U4' plasmid, complete sequence	Alteromonadales	-	Gammaproteobacteria	Proteobacteria	Bacteria	303282	41.4317	-	-	-	-	-	MPF_I	T4CP_I	VirB4_I	non-mob, protein export?
NC_021718	Alteromonas macleodii str. 'Ionian Sea UM7' plasmid, complete sequence	Alteromonadales	-	Gammaproteobacteria	Proteobacteria	Bacteria	303282	41.4317	-	-	-	-	-	MPF_I	T4CP_I	VirB4_I	non-mob, protein export?
NC_013386	Ammonifex degensii KC4 plasmid pADEG01, complete sequence	Thermoanaerobacterales	-	Clostridia	Firmicutes	Bacteria	27830	60.7438	-	-	-	-	-	-	-	-	non-mob
NC_010905	Amycolatopsis benzoatilytica strain DSM 43387 plasmid pA387, complete sequence	Actinomycetales	Pseudonocardineae	Actinobacteria	Actinobacteria	Bacteria	30157	71.7412	-	-	-	-	MOBF	-	-	-	mob
NC_010852	Amycolatopsis mediterranei plasmid pMEA100, complete sequence	Actinomycetales	Pseudonocardineae	Actinobacteria	Actinobacteria	Bacteria	23290	68.4414	-	-	-	-	-	-	-	-	non-mob
NC_023497	Amycolatopsis orientalis HCCB10007 plasmid pXL100, complete sequence	Actinomycetales	Pseudonocardineae	Actinobacteria	Actinobacteria	Bacteria	33499	68.9006	-	-	-	-	-	-	-	-	non-mob
NC_015560	Amycolicicoccus subflavus DQS3-9A1 plasmid pAS9A-1, complete sequence	Actinomycetales	Pseudonocardineae	Actinobacteria	Actinobacteria	Bacteria	17897	63.8655	-	-	-	-	-	-	-	-	non-mob
NC_015561	Amycolicicoccus subflavus DQS3-9A1 plasmid pAS9A-2, complete sequence	Actinomycetales	Pseudonocardineae	Actinobacteria	Actinobacteria	Bacteria	106784	61.8576	-	-	-	-	-	-	-	-	non-mob
NC_019772	Anabaena cylindrica PCC 7122 plasmid pANACY.01, complete sequence	Nostocales	-	-	Cyanobacteria	Bacteria	219925	39.1024	-	-	-	-	-	-	-	-	non-mob
NC_020157	Anabaena cylindrica PCC 7122 plasmid pANACY.02, complete sequence	Nostocales	-	-	Cyanobacteria	Bacteria	177682	38.0781	-	-	-	-	-	-	-	-	non-mob
NC_019773	Anabaena cylindrica PCC 7122 plasmid pANACY.03, complete sequence	Nostocales	-	-	Cyanobacteria	Bacteria	128780	38.3701	-	-	-	-	-	-	-	-	non-mob
NC_019774	Anabaena cylindrica PCC 7122 plasmid pANACY.04, complete sequence	Nostocales	-	-	Cyanobacteria	Bacteria	97606	40.0938	-	-	-	-	-	-	-	-	non-mob
NC_020056	Anabaena cylindrica PCC 7122 plasmid pANACY.05, complete sequence	Nostocales	-	-	Cyanobacteria	Bacteria	20633	38.1961	-	-	-	-	-	-	-	-	non-mob
NC_019775	Anabaena cylindrica PCC 7122 plasmid pANACY.06, complete sequence	Nostocales	-	-	Cyanobacteria	Bacteria	22823	37.1161	-	-	-	-	-	-	-	-	non-mob
NC_019428	Anabaena sp. 90 plasmid pANA01, complete sequence	Nostocales	-	-	Cyanobacteria	Bacteria	80384	37.2313	-	-	-	-	-	-	-	-	non-mob
NC_019429	Anabaena sp. 90 plasmid pANA02, complete sequence	Nostocales	-	-	Cyanobacteria	Bacteria	56037	37.254	-	-	-	-	-	-	-	-	non-mob
NC_019440	Anabaena sp. 90 plasmid pANA03, complete sequence	Nostocales	-	-	Cyanobacteria	Bacteria	20025	37.4182	-	-	-	-	-	-	-	-	non-mob
NC_007410	Anabaena variabilis ATCC 29413 plasmid A, complete sequence	Nostocales	-	-	Cyanobacteria	Bacteria	366354	40.5332	-	-	-	-	MOBP, MOBV	-	-	-	mob
NC_007411	Anabaena variabilis ATCC 29413 plasmid B, complete sequence	Nostocales	-	-	Cyanobacteria	Bacteria	35762	38.499	-	-	-	-	-	-	-	-	non-mob
NC_007412	Anabaena variabilis ATCC 29413 plasmid C, complete sequence	Nostocales	-	-	Cyanobacteria	Bacteria	300758	41.9533	-	-	-	-	MOBP	-	-	-	mob
NC_021575	Anabaena variabilis ATCC 29413 plasmid D, complete sequence	Nostocales	-	-	Cyanobacteria	Bacteria	27051	39.4588	-	-	-	-	-	-	-	-	non-mob
NC_013164	Anaerococcus prevotii DSM 20548 plasmid pAPRE01, complete sequence	Clostridiales	-	Clostridia	Firmicutes	Bacteria	115566	28.6347	Inc7	-	-	-	MOBQ	-	-	-	mob
NC_001880	Aquifex aeolicus VF5 plasmid ece1, complete sequence	Aquificales	-	Aquificae	Aquificae	Bacteria	39456	36.4381	-	-	-	-	-	-	-	-	non-mob
NC_013742	Archaeoglobus profundus DSM 5631 plasmid pArcpr01, complete sequence	Archaeoglobales	-	Archaeoglobi	Euryarchaeota	Archaea	2801	39.8429	-	-	-	-	-	-	-	-	non-mob
NC_012890	Archaeoglobus profundus strain AV18 plasmid pGS5, complete sequence	Archaeoglobales	-	Archaeoglobi	Euryarchaeota	Archaea	2802	39.8644	-	-	-	-	-	-	-	-	non-mob
NC_012733	Arcobacter butzleri strain NCTC12481 plasmid, complete sequence	Epsilonproteobacteria	-	Epsilonproteobacteria	Proteobacteria	Bacteria	1920	26.8229	-	-	-	-	-	-	-	-	non-mob
NC_017193	Arcobacter sp. L plasmid pABL, complete sequence	Epsilonproteobacteria	-	Epsilonproteobacteria	Proteobacteria	Bacteria	1989	46.6063	Inc13	-	-	-	-	-	-	-	non-mob
NC_014549	Arthrobacter arilaitensis Re117 plasmid pRE117-1, complete sequence	Actinobacteridae	Micrococcineae	Actinobacteria	Actinobacteria	Bacteria	50407	58.7756	-	-	-	-	-	-	-	-	non-mob
NC_014548	Arthrobacter arilaitensis Re117 plasmid pRE117-2, complete sequence	Actinobacteridae	Micrococcineae	Actinobacteria	Actinobacteria	Bacteria	8528	55.5347	-	-	-	-	-	-	-	-	non-mob
NC_008712	Arthrobacter aurescens TC1 plasmid TC1, complete sequence	Actinobacteridae	Micrococcineae	Actinobacteria	Actinobacteria	Bacteria	328237	64.639	-	-	-	-	MOBF	-	-	-	mob
NC_008713	Arthrobacter aurescens TC1 plasmid TC2, complete sequence	Actinobacteridae	Micrococcineae	Actinobacteria	Actinobacteria	Bacteria	300725	61.3467	-	-	-	-	MOBP	-	-	-	mob
NC_011879	Arthrobacter chlorophenolicus A6 plasmid pACHL01, complete sequence	Actinobacteridae	Micrococcineae	Actinobacteria	Actinobacteria	Bacteria	426858	64.3729	-	-	-	-	-	-	-	-	non-mob
NC_011881	Arthrobacter chlorophenolicus A6 plasmid pACHL02, complete sequence	Actinobacteridae	Micrococcineae	Actinobacteria	Actinobacteria	Bacteria	158475	61.3182	-	-	-	-	MOBP	-	-	-	mob
NC_021229	Arthrobacter nicotinovorans pAO1 plasmid sequence	Actinomycetales	Micrococcineae	Actinobacteria	Actinobacteria	Bacteria	165137	59.6789	-	-	-	-	-	-	-	-	non-mob
NC_015146	Arthrobacter phenanthrenivorans Sphe3 plasmid pASPHE301, complete sequence	Actinobacteridae	Micrococcineae	Actinobacteria	Actinobacteria	Bacteria	190450	61.9722	-	-	-	-	-	-	-	-	non-mob
NC_015147	Arthrobacter phenanthrenivorans Sphe3 plasmid pASPHE302, complete sequence	Actinobacteridae	Micrococcineae	Actinobacteria	Actinobacteria	Bacteria	94456	62.4015	-	-	-	-	-	-	-	-	non-mob
NC_016615	Arthrobacter rhombi strain PRH1 plasmid pPRH, complete sequence	Actinobacteridae	Micrococcineae	Actinobacteria	Actinobacteria	Bacteria	5000	66.44	-	-	-	-	-	-	-	-	non-mob
NC_019326	Arthrobacter sp. 31-32 plasmid p3132-53, complete sequence	Actinobacteridae	Micrococcineae	Actinobacteria	Actinobacteria	Bacteria	47826	63.4383	-	-	-	-	-	-	-	-	non-mob
NC_010494	Arthrobacter sp. AK-1 plasmid pSI-1, complete sequence	Actinobacteridae	Micrococcineae	Actinobacteria	Actinobacteria	Bacteria	99213	61.9935	-	-	-	-	MOBP	-	-	-	mob
NC_010492	Arthrobacter sp. Chr15 plasmid pChr15, complete sequence	Actinobacteridae	Micrococcineae	Actinobacteria	Actinobacteria	Bacteria	49633	62.2962	-	-	-	-	MOBF	-	-	-	undetermined conj
NC_008537	Arthrobacter sp. FB24 plasmid 1, complete sequence	Actinobacteridae	Micrococcineae	Actinobacteria	Actinobacteria	Bacteria	159538	65.029	-	-	-	-	MOBP	-	-	-	mob
NC_008538	Arthrobacter sp. FB24 plasmid 2, complete sequence	Actinobacteridae	Micrococcineae	Actinobacteria	Actinobacteria	Bacteria	115507	63.3208	-	-	-	-	MOBP	-	-	-	mob
NC_008539	Arthrobacter sp. FB24 plasmid 3, complete sequence	Actinobacteridae	Micrococcineae	Actinobacteria	Actinobacteria	Bacteria	96488	64.6733	-	-	-	-	MOBP	-	-	-	mob
NC_019338	Arthrobacter sp. J3-37 plasmid pJ337-114, complete sequence	Actinobacteridae	Micrococcineae	Actinobacteria	Actinobacteria	Bacteria	88007	61.7576	-	-	-	-	-	-	-	-	non-mob
NC_019331	Arthrobacter sp. J3-40 plasmid pJ340-114, complete sequence	Actinobacteridae	Micrococcineae	Actinobacteria	Actinobacteria	Bacteria	98081	62.0191	-	-	-	-	-	-	-	-	non-mob
NC_019330	Arthrobacter sp. J3-40 plasmid pJ340-69, complete sequence	Actinobacteridae	Micrococcineae	Actinobacteria	Actinobacteria	Bacteria	61044	61.1264	-	-	-	-	-	-	-	-	non-mob
NC_019339	Arthrobacter sp. J3-49 plasmid pJ349-116, complete sequence	Actinobacteridae	Micrococcineae	Actinobacteria	Actinobacteria	Bacteria	103121	62.3481	-	-	-	-	-	-	-	-	non-mob
NC_019332	Arthrobacter sp. J3-53 plasmid pJ353-116, complete sequence	Actinobacteridae	Micrococcineae	Actinobacteria	Actinobacteria	Bacteria	90042	61.328	-	-	-	-	-	-	-	-	non-mob
NC_018532	Arthrobacter sp. Rue61a plasmid p232, complete sequence	Actinobacteridae	Micrococcineae	Actinobacteria	Actinobacteria	Bacteria	231551	61.5147	-	-	-	-	-	-	-	-	non-mob
NC_009453	Arthrobacter sp. Rue61a plasmid pAL1, complete sequence	Actinobacteridae	Micrococcineae	Actinobacteria	Actinobacteria	Bacteria	112992	60.8751	-	-	-	-	-	-	-	-	non-mob
NC_003353	Aster yellows phytoplasma plasmid extrachromosomal DNA, complete sequence	Acholeplasmatales	-	Mollicutes	Tenericutes	Bacteria	4278	23.9364	-	-	-	-	-	-	-	-	non-mob
NC_007717	Aster yellows witches'-broom phytoplasma AYWB plasmid pAYWB-I, complete sequence	Acholeplasmatales	-	Mollicutes	Tenericutes	Bacteria	3972	25.6042	-	-	-	-	-	-	-	-	non-mob
NC_007718	Aster yellows witches'-broom phytoplasma AYWB plasmid pAYWB-II, complete sequence	Acholeplasmatales	-	Mollicutes	Tenericutes	Bacteria	4009	23.9461	-	-	-	-	-	-	-	-	non-mob
NC_007719	Aster yellows witches'-broom phytoplasma AYWB plasmid pAYWB-III, complete sequence	Acholeplasmatales	-	Mollicutes	Tenericutes	Bacteria	5104	21.7672	-	-	-	-	-	-	-	-	non-mob
NC_007720	Aster yellows witches'-broom phytoplasma AYWB plasmid pAYWB-IV, complete sequence	Acholeplasmatales	-	Mollicutes	Tenericutes	Bacteria	4316	24.3513	-	-	-	-	-	-	-	-	non-mob
NC_014818	Asticcacaulis excentricus CB 48 plasmid pASTEX01, complete sequence	Caulobacterales	-	Alphaproteobacteria	Proteobacteria	Bacteria	244260	59.8125	pNL2	-	-	-	-	-	-	-	non-mob
NC_014819	Asticcacaulis excentricus CB 48 plasmid pASTEX02, complete sequence	Pasteurellales	-	Gammaproteobacteria	Proteobacteria	Bacteria	160346	57.2581	-	-	-	-	-	MPF_F	T4CP_F	VirB4_F	non-mob, protein export?
NC_005245	Avibacterium paragallinarum plasmid p250, complete sequence	Pasteurellales	-	Gammaproteobacteria	Proteobacteria	Bacteria	6286	33.503	pFA3	-	-	-	-	-	-	-	non-mob
NC_010912	Avibacterium paragallinarum strain A14 plasmid pYMH5, complete sequence	Rhodospirillales	-	Alphaproteobacteria	Proteobacteria	Bacteria	5047	50.7826	-	-	-	-	-	-	-	-	non-mob
NC_006823	Azoarcus sp. EbN1 plasmid 1, complete sequence	Rhodocyclales	-	Betaproteobacteria	Proteobacteria	Bacteria	207355	57.633	-	-	-	-	-	MPF_F	T4CP_G	VirB4_F	non-mob, protein export?
NC_006824	Azoarcus sp. EbN1 plasmid 2, complete sequence	Rhodocyclales	-	Betaproteobacteria	Proteobacteria	Bacteria	223670	63.1055	-	-	-	-	MOBP	MPF_T	T4CP_T	-	determined conj
NC_020548	Azoarcus sp. KH32C plasmid pAZKH DNA, complete genome	Rhodocyclales	-	Betaproteobacteria	Proteobacteria	Bacteria	737589	64.5087	-	-	-	-	-	-	-	-	non-mob
NC_016594	Azospirillum brasilense Sp245 plasmid AZOBR_p1, complete sequence	Rhodospirillales	-	Alphaproteobacteria	Proteobacteria	Bacteria	1766028	68.647	-	-	-	-	-	-	-	-	non-mob
NC_016618	Azospirillum brasilense Sp245 plasmid AZOBR_p2, complete sequence	Rhodospirillales	-	Alphaproteobacteria	Proteobacteria	Bacteria	912449	68.3361	-	-	-	-	-	-	-	-	non-mob
NC_016595	Azospirillum brasilense Sp245 plasmid AZOBR_p3, complete sequence	Rhodospirillales	-	Alphaproteobacteria	Proteobacteria	Bacteria	778798	68.232	-	-	-	-	-	-	-	-	non-mob
NC_016596	Azospirillum brasilense Sp245 plasmid AZOBR_p4, complete sequence	Rhodospirillales	-	Alphaproteobacteria	Proteobacteria	Bacteria	690334	68.9899	-	-	-	-	-	-	-	-	non-mob
NC_016619	Azospirillum brasilense Sp245 plasmid AZOBR_p5, complete sequence	Rhodospirillales	-	Alphaproteobacteria	Proteobacteria	Bacteria	191828	66.6855	-	-	-	-	-	-	-	-	non-mob
NC_016597	Azospirillum brasilense Sp245 plasmid AZOBR_p6, complete sequence	Rhodospirillales	-	Alphaproteobacteria	Proteobacteria	Bacteria	167364	66.7593	-	-	-	-	-	-	-	-	non-mob
NC_016585	Azospirillum lipoferum 4B plasmid AZO_p1, complete sequence	Rhodospirillales	-	Alphaproteobacteria	Proteobacteria	Bacteria	1040425	67.5707	-	-	-	-	-	-	-	-	non-mob
NC_016586	Azospirillum lipoferum 4B plasmid AZO_p2, complete sequence	Rhodospirillales	-	Alphaproteobacteria	Proteobacteria	Bacteria	750123	67.5937	IncP-2	-	-	-	-	-	-	-	non-mob
NC_016623	Azospirillum lipoferum 4B plasmid AZO_p3, complete sequence	Rhodospirillales	-	Alphaproteobacteria	Proteobacteria	Bacteria	648491	67.8211	-	-	-	-	-	-	-	-	non-mob
NC_016587	Azospirillum lipoferum 4B plasmid AZO_p4, complete sequence	Rhodospirillales	-	Alphaproteobacteria	Proteobacteria	Bacteria	645253	68.2997	-	-	-	-	-	-	-	-	non-mob
NC_016624	Azospirillum lipoferum 4B plasmid AZO_p5, complete sequence	Rhodospirillales	-	Alphaproteobacteria	Proteobacteria	Bacteria	478032	67.7333	-	-	-	-	-	-	-	-	non-mob
NC_016588	Azospirillum lipoferum 4B plasmid AZO_p6, complete sequence	Rhodospirillales	-	Alphaproteobacteria	Proteobacteria	Bacteria	295744	67.081	-	-	-	-	-	-	-	-	non-mob
NC_013855	Azospirillum sp. B510 plasmid pAB510a, complete sequence	Rhodospirillales	-	Alphaproteobacteria	Proteobacteria	Bacteria	1455109	67.6439	-	-	-	-	-	-	-	-	non-mob
NC_013856	Azospirillum sp. B510 plasmid pAB510b, complete sequence	Rhodospirillales	-	Alphaproteobacteria	Proteobacteria	Bacteria	723779	67.4649	-	-	-	-	-	-	-	-	non-mob
NC_013857	Azospirillum sp. B510 plasmid pAB510c, complete sequence	Rhodospirillales	-	Alphaproteobacteria	Proteobacteria	Bacteria	681723	67.3978	-	-	-	-	-	-	-	-	non-mob
NC_013858	Azospirillum sp. B510 plasmid pAB510d, complete sequence	Rhodospirillales	-	Alphaproteobacteria	Proteobacteria	Bacteria	628837	67.972	-	-	-	-	-	-	-	-	non-mob
NC_013859	Azospirillum sp. B510 plasmid pAB510e, complete sequence	Rhodospirillales	-	Alphaproteobacteria	Proteobacteria	Bacteria	537299	67.5144	-	-	-	-	MOBP	-	-	-	mob
NC_013860	Azospirillum sp. B510 plasmid pAB510f, complete sequence	Rhodospirillales	-	Alphaproteobacteria	Proteobacteria	Bacteria	261596	65.8817	-	-	-	-	-	-	-	-	non-mob
NC_022368	Bacillaceae bacterium JMAK1 plasmid pGIAK1, complete sequence	Bacillales	-	Bacilli	Firmicutes	Bacteria	38362	37.5059	-	-	-	-	-	-	-	-	non-mob
NC_020273	Bacillus amyloliquefaciens IT-45 plasmid pBA45-1, whole genome shotgun sequence	Bacillales	-	Bacilli	Firmicutes	Bacteria	8009	40.467	Inc13	-	-	-	MOBP, MOBV	-	-	-	mob
NC_017189	Bacillus amyloliquefaciens LL3 plasmid pMC1, complete sequence	Bacillales	-	Bacilli	Firmicutes	Bacteria	6758	41.9503	Inc13	-	-	-	-	-	-	-	non-mob
NC_014104	Bacillus amyloliquefaciens plasmid pBSG3, complete sequence	Bacillales	-	Bacilli	Firmicutes	Bacteria	8439	40.3247	Inc13	-	-	-	MOBV	-	-	-	mob
NC_022531	Bacillus amyloliquefaciens subsp. plantarum NAU-B3 plasmid pBamNAU-B3a	Bacillales	-	Bacilli	Firmicutes	Bacteria	8438	40.3176	-	-	-	-	MOBP, MOBV	-	-	-	mob
NC_002146	Bacillus anthracis plasmid pXO2, complete sequence	Bacillales	-	Bacilli	Firmicutes	Bacteria	96231	33.0787	Inc18	-	-	Rep_3	-	-	-	-	non-mob, protein export?
NC_012656	Bacillus anthracis str. A0248 plasmid pXO1, complete sequence	Bacillales	-	Bacilli	Firmicutes	Bacteria	181677	32.5297	-	-	-	-	-	-	-	-	non-mob
NC_012655	Bacillus anthracis str. A0248 plasmid pXO2, complete sequence	Bacillales	-	Bacilli	Firmicutes	Bacteria	94830	33.0433	Inc18	-	-	Rep_3	-	-	-	-	non-mob
NZ_ABLB01000067	Bacillus anthracis str. A0389 plasmid pXO1, whole genome shotgun sequence	Bacillales	-	Bacilli	Firmicutes	Bacteria	181197	32.5193	-	-	-	-	-	-	-	-	non-mob
NZ_ABLB01000068	Bacillus anthracis str. A0389 plasmid pXO2, whole genome shotgun sequence	Bacillales	-	Bacilli	Firmicutes	Bacteria	94800	33.0464	Inc18	-	-	Rep_3	-	-	-	-	non-mob
NC_003980	Bacillus anthracis str. A2012 plasmid pXO1, complete sequence	Bacillales	-	Bacilli	Firmicutes	Bacteria	181677	32.5297	-	-	-	-	-	-	-	-	non-mob
NC_003981	Bacillus anthracis str. A2012 plasmid pXO2, complete sequence	Bacillales	-	Bacilli	Firmicutes	Bacteria	94829	33.0437	Inc18	-	-	Rep_3	-	-	-	-	non-mob
NC_007322	Bacillus anthracis str. 'Ames Ancestor' plasmid pXO1, complete sequence	Bacillales	-	Bacilli	Firmicutes	Bacteria	181677	32.5297	-	-	-	-	-	-	-	-	non-mob
NC_007323	Bacillus anthracis str. 'Ames Ancestor' plasmid pXO2, complete sequence	Bacillales	-	Bacilli	Firmicutes	Bacteria	94830	33.0433	Inc18	-	-	Rep_3	-	-	-	-	non-mob, protein export?
NZ_AMDT01000056	Bacillus anthracis str. BF1 plasmid pXO2, whole genome shotgun sequence	Bacillales	-	Bacilli	Firmicutes	Bacteria	94741	33.0427	Inc18	-	-	Rep_3	-	-	-	-	non-mob
NC_012579	Bacillus anthracis str. CDC 684 plasmid pX01, complete sequence	Bacillales	-	Bacilli	Firmicutes	Bacteria	181773	32.5312	-	-	-	-	-	-	-	-	non-mob
NC_012577	Bacillus anthracis str. CDC 684 plasmid pX02, complete sequence	Bacillales	-	Bacilli	Firmicutes	Bacteria	94875	33.053	Inc18	-	-	Rep_3	-	-	-	-	non-mob
NC_017726	Bacillus anthracis str. H9401 plasmid BAP1, complete sequence	Bacillales	-	Bacilli	Firmicutes	Bacteria	181700	32.5305	-	-	-	-	-	-	-	-	non-mob
NC_017727	Bacillus anthracis str. H9401 plasmid BAP2, complete sequence	Bacillales	-	Bacilli	Firmicutes	Bacteria	94824	33.0539	Inc18	-	-	Rep_3	-	-	-	-	non-mob
NC_001496	Bacillus anthracis virulence plasmid PX01, complete sequence	Bacillales	-	Bacilli	Firmicutes	Bacteria	181654	32.525	-	-	-	-	-	-	-	-	non-mob
NC_012473	Bacillus cereus 03BB102 plasmid p03BB102_179, complete sequence	Bacillales	-	Bacilli	Firmicutes	Bacteria	179680	32.1689	-	-	-	-	-	-	-	-	non-mob
NC_011654	Bacillus cereus AH187 plasmid pAH187_12, complete sequence	Bacillales	-	Bacilli	Firmicutes	Bacteria	12481	31.0632	-	-	-	-	-	-	-	-	non-mob
NC_011655	Bacillus cereus AH187 plasmid pAH187_270, complete sequence	Bacillales	-	Bacilli	Firmicutes	Bacteria	270082	34.1574	-	-	-	-	-	-	-	-	non-mob
NC_011657	Bacillus cereus AH187 plasmid pAH187_3, complete sequence	Bacillales	-	Bacilli	Firmicutes	Bacteria	3091	34.9078	-	-	-	-	MOBV	-	-	-	mob
NC_011656	Bacillus cereus AH187 plasmid pAH187_45, complete sequence	Bacillales	-	Bacilli	Firmicutes	Bacteria	45173	35.457	-	-	-	-	-	-	-	-	non-mob
NC_011771	Bacillus cereus AH820 plasmid pAH820_10, complete sequence	Bacillales	-	Bacilli	Firmicutes	Bacteria	10915	33.6143	-	-	-	-	MOBV	-	-	-	mob
NC_011777	Bacillus cereus AH820 plasmid pAH820_272, complete sequence	Bacillales	-	Bacilli	Firmicutes	Bacteria	272145	33.6394	-	-	-	-	-	-	-	-	non-mob
NC_011776	Bacillus cereus AH820 plasmid pAH820_3, complete sequence	Bacillales	-	Bacilli	Firmicutes	Bacteria	3091	34.9401	-	-	-	-	MOBV	-	-	-	mob
NC_005707	Bacillus cereus ATCC 10987 plasmid pBc10987, complete sequence	Bacillales	-	Bacilli	Firmicutes	Bacteria	208369	33.4421	-	-	-	-	-	-	-	-	non-mob
NC_004721	Bacillus cereus ATCC 14579 plasmid pBClin15, complete sequence	Bacillales	-	Bacilli	Firmicutes	Bacteria	15274	38.0254	-	-	-	-	-	-	-	-	non-mob
NC_014333	Bacillus cereus biovar anthracis str. CI plasmid pBAslCI14, complete sequence	Bacillales	-	Bacilli	Firmicutes	Bacteria	14219	37.907	-	-	-	-	-	-	-	-	non-mob
NC_014331	Bacillus cereus biovar anthracis str. CI plasmid pCI-XO1, complete sequence	Bacillales	-	Bacilli	Firmicutes	Bacteria	181907	32.5386	-	-	-	-	-	-	-	-	non-mob
NC_014332	Bacillus cereus biovar anthracis str. CI plasmid pCI-XO2, complete sequence	Bacillales	-	Bacilli	Firmicutes	Bacteria	94469	33.0902	Inc18	-	-	Rep_3	-	-	-	-	non-mob
NC_007103	Bacillus cereus E33L plasmid pE33L466, complete sequence	Bacillales	-	Bacilli	Firmicutes	Bacteria	466370	33.1222	-	-	-	-	-	-	-	-	non-mob
NC_007104	Bacillus cereus E33L plasmid pE33L5, complete sequence	Bacillales	-	Bacilli	Firmicutes	Bacteria	5108	30.8927	-	-	-	-	MOBV	-	-	-	mob
NC_007105	Bacillus cereus E33L plasmid pE33L54, complete sequence	Bacillales	-	Bacilli	Firmicutes	Bacteria	53501	31.9452	-	-	-	-	MOBP	-	-	-	mob
NC_007106	Bacillus cereus E33L plasmid pE33L8, complete sequence	Bacillales	-	Bacilli	Firmicutes	Bacteria	8191	31.9009	-	-	-	-	MOBV	-	-	-	mob
NC_007107	Bacillus cereus E33L plasmid pE33L9, complete sequence	Bacillales	-	Bacilli	Firmicutes	Bacteria	9150	31.0055	-	-	-	-	MOBV	-	-	-	mob
NC_016780	Bacillus cereus F837/76 plasmid pF837_10, complete sequence	Bacillales	-	Bacilli	Firmicutes	Bacteria	10288	31.0848	-	-	-	-	-	-	-	-	non-mob
NC_016794	Bacillus cereus F837/76 plasmid pF837_55, complete sequence	Bacillales	-	Bacilli	Firmicutes	Bacteria	55304	36.1891	-	-	-	-	-	-	-	-	non-mob
NC_018492	Bacillus cereus FRI-35 plasmid p01, complete sequence	Bacillales	-	Bacilli	Firmicutes	Bacteria	218786	33.4135	-	-	-	-	-	-	-	-	non-mob
NC_018493	Bacillus cereus FRI-35 plasmid p02, complete sequence	Bacillales	-	Bacilli	Firmicutes	Bacteria	40993	32.5177	-	-	-	-	-	-	-	-	non-mob
NC_018499	Bacillus cereus FRI-35 plasmid p03, complete sequence	Bacillales	-	Bacilli	Firmicutes	Bacteria	36273	30.7198	Inc18	-	-	-	-	-	-	-	non-mob
NC_018494	Bacillus cereus FRI-35 plasmid p04, complete sequence	Bacillales	-	Bacilli	Firmicutes	Bacteria	3091	34.9078	-	-	-	-	MOBV	-	-	-	mob
NC_011774	Bacillus cereus G9842 plasmid pG9842_140, complete sequence	Bacillales	-	Bacilli	Firmicutes	Bacteria	140001	32.9005	-	-	-	-	-	-	-	-	non-mob
NC_011775	Bacillus cereus G9842 plasmid pG9842_209, complete sequence	Bacillales	-	Bacilli	Firmicutes	Bacteria	209488	30.0313	-	-	-	-	-	-	-	-	non-mob
NC_011341	Bacillus cereus H3081.97 plasmid pH308197_10, complete sequence	Bacillales	-	Bacilli	Firmicutes	Bacteria	10077	30.1479	-	-	-	-	MOBV	-	-	-	mob
NC_011340	Bacillus cereus H3081.97 plasmid pH308197_11, complete sequence	Bacillales	-	Bacilli	Firmicutes	Bacteria	11567	32.9472	-	-	-	-	MOBV	-	-	-	mob
NC_011339	Bacillus cereus H3081.97 plasmid pH308197_258, complete sequence	Bacillales	-	Bacilli	Firmicutes	Bacteria	258484	34.1398	-	-	-	-	-	-	-	-	non-mob
NC_011342	Bacillus cereus H3081.97 plasmid pH308197_29, complete sequence	Bacillales	-	Bacilli	Firmicutes	Bacteria	29189	32.3341	-	-	-	-	MOBC	-	-	-	mob
NC_011338	Bacillus cereus H3081.97 plasmid pH308197_3, complete sequence	Bacillales	-	Bacilli	Firmicutes	Bacteria	3424	34.5794	-	-	-	-	MOBV	-	-	-	mob
NC_011337	Bacillus cereus H3081.97 plasmid pH308197_73, complete sequence	Bacillales	-	Bacilli	Firmicutes	Bacteria	72792	30.1833	-	-	-	-	MOBQ	-	-	-	undetermined conj
NC_016772	Bacillus cereus NC7401 plasmid pNC1, complete sequence	Bacillales	-	Bacilli	Firmicutes	Bacteria	47972	36.5359	-	-	-	-	-	-	-	-	non-mob
NC_016773	Bacillus cereus NC7401 plasmid pNC2, complete sequence	Bacillales	-	Bacilli	Firmicutes	Bacteria	5436	34.1428	-	-	-	-	-	-	-	-	non-mob
NC_016793	Bacillus cereus NC7401 plasmid pNC3, complete sequence	Bacillales	-	Bacilli	Firmicutes	Bacteria	3869	34.6601	-	-	-	-	-	-	-	-	non-mob
NC_016774	Bacillus cereus NC7401 plasmid pNC4, complete sequence	Bacillales	-	Bacilli	Firmicutes	Bacteria	3091	34.9078	-	-	-	-	MOBV	-	-	-	mob
NC_016792	Bacillus cereus NC7401 plasmid pNCcld, complete sequence	Bacillales	-	Bacilli	Firmicutes	Bacteria	270082	34.1578	-	-	-	-	-	-	-	-	non-mob
NC_001705	Bacillus cereus plasmid pBC16, complete sequence	Bacillales	-	Bacilli	Firmicutes	Bacteria	4630	34.2117	Inc13	-	-	Rep_22	MOBV, MOBV	-	-	-	mob
NC_011973	Bacillus cereus Q1 plasmid pBc239, complete sequence	Bacillales	-	Bacilli	Firmicutes	Bacteria	239246	33.4948	-	-	-	-	-	-	-	-	non-mob
NC_011971	Bacillus cereus Q1 plasmid pBc53, complete sequence	Bacillales	-	Bacilli	Firmicutes	Bacteria	52766	35.0832	-	-	-	-	-	-	-	-	non-mob
NC_010924	Bacillus cereus strain AH187 plasmid pCER270, complete sequence	Bacillales	-	Bacilli	Firmicutes	Bacteria	270082	34.1574	-	-	-	-	-	-	-	-	non-mob
NC_010933	Bacillus cereus strain G9241 plasmid pBC210, complete sequence	Bacillales	-	Bacilli	Firmicutes	Bacteria	209385	31.72	-	-	-	-	-	-	-	-	non-mob
NC_010934	Bacillus cereus strain G9241 plasmid pBCXO1, complete sequence	Bacillales	-	Bacilli	Firmicutes	Bacteria	190861	32.6339	-	-	-	-	-	-	-	-	non-mob
NC_009673	Bacillus cereus subsp. cytotoxis NVH 391-98 plasmid pBC9801, complete sequence	Bacillales	-	Bacilli	Firmicutes	Bacteria	7135	30.2593	-	-	-	-	-	-	-	-	non-mob
NC_014757	Bacillus cereus VPC1401 plasmid pLVP1401 complete sequence	Bacillales	-	Bacilli	Firmicutes	Bacteria	56149	31.1493	-	-	-	-	-	-	-	-	non-mob
NC_010853	Bacillus coagulans plasmid pMSR0, complete sequence	Bacillales	-	Bacilli	Firmicutes	Bacteria	6823	36.9486	-	-	-	-	-	-	-	-	non-mob
NC_005311	Bacillus licheniformis plasmid pFL5, complete plasmid sequence	Bacillales	-	Bacilli	Firmicutes	Bacteria	9150	40.9727	Inc13	-	-	-	MOBP	-	-	-	mob
NC_005308	Bacillus licheniformis plasmid pFL7, complete plasmid sequence	Bacillales	-	Bacilli	Firmicutes	Bacteria	7853	43.5884	Inc13	-	-	-	MOBP	-	-	-	mob
NC_006959	Bacillus licheniformis, plasmid pBL63.1 complete genome	Bacillales	-	Bacilli	Firmicutes	Bacteria	3649	34.9959	-	-	-	-	-	-	-	-	non-mob
NC_010008	Bacillus megaterium QM B1551 plasmid pBM100, complete sequence	Bacillales	-	Bacilli	Firmicutes	Bacteria	5428	34.8379	-	-	-	-	-	-	-	-	non-mob
NC_010009	Bacillus megaterium QM B1551 plasmid pBM200, complete sequence	Bacillales	-	Bacilli	Firmicutes	Bacteria	9098	34.5021	-	-	-	-	MOBP	-	-	-	mob
NC_010010	Bacillus megaterium QM B1551 plasmid pBM300, complete sequence	Bacillales	-	Bacilli	Firmicutes	Bacteria	26587	35.4986	-	-	-	-	MOBQ, MOBV	-	-	-	mob
NC_004604	Bacillus megaterium QM B1551 plasmid pBM400, complete sequence	Bacillales	-	Bacilli	Firmicutes	Bacteria	53865	36.4708	-	-	-	-	-	-	-	-	non-mob
NC_014025	Bacillus megaterium QM B1551 plasmid pBM500, complete sequence	Bacillales	-	Bacilli	Firmicutes	Bacteria	66985	33.9106	-	-	-	-	-	-	-	-	non-mob
NC_014031	Bacillus megaterium QM B1551 plasmid pBM600, complete sequence	Bacillales	-	Bacilli	Firmicutes	Bacteria	99694	32.9719	-	-	-	-	-	-	-	-	non-mob
NC_014023	Bacillus megaterium QM B1551 plasmid pBM700, complete sequence	Bacillales	-	Bacilli	Firmicutes	Bacteria	164406	33.4854	-	-	-	-	-	-	-	-	non-mob
NC_017139	Bacillus megaterium WSH-002 plasmid WSH-002_p1, complete sequence	Bacillales	-	Bacilli	Firmicutes	Bacteria	74613	35.9991	-	-	-	-	-	-	-	-	non-mob
NC_017140	Bacillus megaterium WSH-002 plasmid WSH-002_p2, complete sequence	Bacillales	-	Bacilli	Firmicutes	Bacteria	9699	32.2198	-	-	-	-	MOBQ	-	-	-	mob
NC_017141	Bacillus megaterium WSH-002 plasmid WSH-002_p3, complete sequence	Bacillales	-	Bacilli	Firmicutes	Bacteria	7006	33.2144	-	-	-	-	-	-	-	-	non-mob
NC_005328	Bacillus methanolicus MGA3 plasmid pBM19, complete sequence	Bacillales	-	Bacilli	Firmicutes	Bacteria	19167	36.6933	-	-	-	-	-	-	-	-	non-mob
NZ_ADWW01000011	Bacillus methanolicus MGA3 plasmid pBM19, whole genome shotgun sequence	Bacillales	-	Bacilli	Firmicutes	Bacteria	19169	36.6842	-	-	-	-	-	-	-	-	non-mob
NZ_ADWW01000012	Bacillus methanolicus MGA3 plasmid pBM69, whole genome shotgun sequence	Bacillales	-	Bacilli	Firmicutes	Bacteria	68997	35.8045	Inc18	-	-	Rep_12	-	-	-	-	non-mob
NZ_AFEU01000007	Bacillus methanolicus PB1 plasmid pBM20, whole genome shotgun sequence	Bacillales	-	Bacilli	Firmicutes	Bacteria	20187	36.5929	-	-	-	-	-	-	-	-	non-mob
NC_005704	Bacillus mycoides cryptic plasmid pBMYdx	Bacillales	-	Bacilli	Firmicutes	Bacteria	3377	35.3568	-	-	-	-	MOBV	-	-	-	mob
NC_005703	Bacillus mycoides pBMY1 plasmid	Bacillales	-	Bacilli	Firmicutes	Bacteria	3476	35.3567	-	-	-	-	MOBV	-	-	-	mob
NC_006870	Bacillus mycoides pDx14.2 plasmid	Bacillales	-	Bacilli	Firmicutes	Bacteria	14218	29.4809	-	-	-	-	MOBV	-	-	-	mob
NC_006869	Bacillus mycoides pSin9.7 plasmid	Bacillales	-	Bacilli	Firmicutes	Bacteria	9698	32.3984	-	-	-	-	MOBV	-	-	-	mob
NC_013792	Bacillus pseudofirmus OF4 plasmid pBpOF4-01, complete sequence	Bacillales	-	Bacilli	Firmicutes	Bacteria	285222	35.979	-	-	-	-	-	-	-	-	non-mob
NC_013793	Bacillus pseudofirmus OF4 plasmid pBpOF4-02, complete sequence	Bacillales	-	Bacilli	Firmicutes	Bacteria	105029	35.455	-	-	-	-	-	-	-	-	non-mob
NC_001858	Bacillus pumilus plasmid pPL10, complete plasmid sequence	Bacillales	-	Bacilli	Firmicutes	Bacteria	7028	36.881	Inc13	-	-	-	-	-	-	-	non-mob
NC_004932	Bacillus pumilus plasmid pPL7065, complete sequence	Bacillales	-	Bacilli	Firmicutes	Bacteria	7607	36.7688	Inc13	-	-	-	-	-	-	-	non-mob
NC_013534	Bacillus pumilus plasmid pPZZ84, complete sequence	Bacillales	-	Bacilli	Firmicutes	Bacteria	6817	36.7904	Inc13	-	-	-	-	-	-	-	non-mob
NC_019230	Bacillus sp. 24 plasmid pBHS24, complete sequence	Bacillales	-	Bacilli	Firmicutes	Bacteria	5031	36.7521	Inc11	-	-	-	MOBV	-	-	-	mob
NC_002675	Bacillus sp. B-3 plasmid pA01 DNA, complete genome	Bacillales	-	Bacilli	Firmicutes	Bacteria	3325	39.4286	Inc13	-	-	-	-	-	-	-	non-mob
NC_013963	Bacillus sp. BS-01 plasmid pBS-01, complete sequence	Bacillales	-	Bacilli	Firmicutes	Bacteria	16492	33.4304	-	-	-	-	-	-	-	-	non-mob
NC_014557	Bacillus sp. BS-02 plasmid pBS-02, complete sequence	Bacillales	-	Bacilli	Firmicutes	Bacteria	16543	31.8382	-	-	-	-	-	-	-	-	non-mob
NC_019282	Bacillus sp. DMV2 plasmid pDMV2, complete sequence	Bacillales	-	Bacilli	Firmicutes	Bacteria	5031	36.772	Inc11	-	-	-	MOBV	-	-	-	mob
NC_014617	Bacillus sp. JAMB750 plasmid pJAM1 DNA, complete sequence	Bacillales	-	Bacilli	Firmicutes	Bacteria	4892	32.3181	Inc13	-	-	-	-	-	-	-	non-mob
NZ_APAS01000019	Bacillus stratosphericus LAMA 585 plasmid pBSt1, complete sequence, whole genome shotgun sequence	Bacillales	-	Bacilli	Firmicutes	Bacteria	7671	34.7803	Inc13	-	-	-	-	-	-	-	non-mob
NC_002075	Bacillus subtilis plasmid p1414, complete plasmid sequence	Bacillales	-	Bacilli	Firmicutes	Bacteria	7949	38.3067	Inc13	-	-	-	MOBV	-	-	-	mob
NC_006825	Bacillus subtilis plasmid pBS608, complete sequence	Bacillales	-	Bacilli	Firmicutes	Bacteria	6611	39.2679	Inc13	-	-	-	MOBV	-	-	-	mob
NC_001376	Bacillus subtilis plasmid pIM13, complete sequence	Bacilliales	-	Bacilli	Firmicutes	Bacteria	2246	31.1665	-	-	-	Rep_10	-	-	-	-	non-mob
NC_007956	Bacillus subtilis plasmid pLS30 DNA, complete sequence	Bacillales	-	Bacilli	Firmicutes	Bacteria	6610	39.3041	Inc13	-	-	-	MOBV	-	-	-	mob
NC_001765	Bacillus subtilis plasmid pTA1015, complete sequence	Bacillales	-	Bacilli	Firmicutes	Bacteria	5807	40.6923	Inc13	-	-	-	MOBV	-	-	-	mob
NC_001764	Bacillus subtilis plasmid pTA1040, complete sequence	Bacillales	-	Bacilli	Firmicutes	Bacteria	7837	36.9019	Inc13	-	-	-	-	-	-	-	non-mob
NC_001766	Bacillus subtilis plasmid pTA1060, complete sequence	Bacillales	-	Bacilli	Firmicutes	Bacteria	8737	38.068	Inc13	-	-	-	MOBV	-	-	-	mob
NZ_ANIP01000001	Bacillus subtilis S1-4 plasmid pSU01, whole genome shotgun sequence, complete sequence	Bacillales	-	Bacilli	Firmicutes	Bacteria	6609	39.2949	Inc13	-	-	-	MOBP, MOBV	-	-	-	mob
NC_013537	Bacillus subtilis strain ATCC 15841 plasmid pPL1, complete sequence	Bacillales	-	Bacilli	Firmicutes	Bacteria	6704	39.9911	Inc13	-	-	-	MOBV	-	-	-	mob
NC_017194	Bacillus subtilis subsp. natto BEST195 plasmid pBEST195S, complete sequence	Bacillales	-	Bacilli	Firmicutes	Bacteria	5838	40.7503	Inc13	-	-	-	MOBV	-	-	-	mob
NC_015148	Bacillus subtilis subsp. natto plasmid pLS20 DNA, complete sequence, strain: IFO 3335	Bacillales	-	Bacilli	Firmicutes	Bacteria	65774	37.7657	-	-	-	-	-	-	-	-	non-mob
NC_015149	Bacillus subtilis subsp. natto plasmid pLS32 DNA, complete sequence, strain: IAM 11631	Bacillales	-	Bacilli	Firmicutes	Bacteria	85603	35.1378	-	-	-	-	-	-	-	-	non-mob
NC_021809	Bacillus subtilis subsp. subtilis str. NCIB 3610 plasmid pBS32, complete sequence	Bacillales	-	Bacilli	Firmicutes	Bacteria	84215	35.1149	-	-	-	-	-	-	-	-	non-mob
NC_004334	Bacillus thuringiensis 4Q2 plasmid pTX14-2, complete sequence	Bacillales	-	Bacilli	Firmicutes	Bacteria	6829	36.0375	-	-	-	-	MOBV	-	-	-	mob
NC_014172	Bacillus thuringiensis BMB171 plasmid pBMB171, complete sequence	Bacillales	-	Bacilli	Firmicutes	Bacteria	312963	33.2701	-	-	-	-	-	-	-	-	non-mob
NC_018880	Bacillus thuringiensis Bt407 plasmid BTB_15p, complete sequence	Bacillales	-	Bacilli	Firmicutes	Bacteria	15189	35.6508	-	-	-	-	-	-	-	-	non-mob
NC_018885	Bacillus thuringiensis Bt407 plasmid BTB_2p, complete sequence	Bacillales	-	Bacilli	Firmicutes	Bacteria	2062	34.8206	-	-	-	-	-	-	-	-	non-mob
NC_018878	Bacillus thuringiensis Bt407 plasmid BTB_502p, complete sequence	Bacillales	-	Bacilli	Firmicutes	Bacteria	501911	31.5183	-	-	-	-	-	-	-	-	non-mob
NC_018884	Bacillus thuringiensis Bt407 plasmid BTB_5p, complete sequence	Bacillales	-	Bacilli	Firmicutes	Bacteria	5518	31.6238	-	-	-	-	MOBV	-	-	-	mob
NC_018883	Bacillus thuringiensis Bt407 plasmid BTB_6p, complete sequence	Bacillales	-	Bacilli	Firmicutes	Bacteria	6880	31.7587	-	-	-	-	MOBV	-	-	-	mob
NC_018879	Bacillus thuringiensis Bt407 plasmid BTB_78p, complete sequence	Bacillales	-	Bacilli	Firmicutes	Bacteria	77895	32.2858	Inc18	-	-	Rep_12	-	-	-	-	non-mob
NC_018882	Bacillus thuringiensis Bt407 plasmid BTB_7p, complete sequence	Bacillales	-	Bacilli	Firmicutes	Bacteria	7635	32.2069	Inc13	-	-	-	MOBV	-	-	-	mob
NC_018881	Bacillus thuringiensis Bt407 plasmid BTB_8p, complete sequence	Bacillales	-	Bacilli	Firmicutes	Bacteria	8240	29.7451	Rep7	-	-	-	-	-	-	-	non-mob
NC_018886	Bacillus thuringiensis Bt407 plasmid BTB_9p, complete sequence	Bacillales	-	Bacilli	Firmicutes	Bacteria	8513	30.7882	Inc13	-	-	-	MOBV	-	-	-	mob
NC_014937	Bacillus thuringiensis CT43 plasmid pBMB0558, complete sequence	Bacillales	-	Bacilli	Firmicutes	Bacteria	109464	34.8584	-	RNAII(ColE1 family)	-	-	MOBQ	-	-	-	mob
NC_005567	Bacillus thuringiensis H1.1 plasmid pGI3, complete sequence	Bacillales	-	Bacilli	Firmicutes	Bacteria	11365	31.6586	-	-	-	-	-	-	-	-	non-mob
NC_018486	Bacillus thuringiensis HD-771 plasmid p01, complete sequence	Bacillales	-	Bacilli	Firmicutes	Bacteria	171030	32.9708	-	-	-	-	-	-	-	-	non-mob
NC_018501	Bacillus thuringiensis HD-771 plasmid p02, complete sequence	Bacillales	-	Bacilli	Firmicutes	Bacteria	168999	33.1724	-	-	-	-	-	-	-	-	non-mob
NC_018487	Bacillus thuringiensis HD-771 plasmid p03, complete sequence	Bacillales	-	Bacilli	Firmicutes	Bacteria	69876	34.3151	-	-	-	-	-	-	-	-	non-mob
NC_018488	Bacillus thuringiensis HD-771 plasmid p04, complete sequence	Bacillales	-	Bacilli	Firmicutes	Bacteria	65470	32.007	Inc18	-	-	Rep_12	-	-	-	-	non-mob
NC_018502	Bacillus thuringiensis HD-771 plasmid p05, complete sequence	Bacillales	-	Bacilli	Firmicutes	Bacteria	45262	36.0236	-	-	-	-	-	-	-	-	non-mob
NC_018489	Bacillus thuringiensis HD-771 plasmid p06, complete sequence	Bacillales	-	Bacilli	Firmicutes	Bacteria	14056	35.2305	-	-	-	-	-	-	-	-	non-mob
NC_018503	Bacillus thuringiensis HD-771 plasmid p07, complete sequence	Bacillales	-	Bacilli	Firmicutes	Bacteria	9070	33.495	-	-	-	-	-	-	-	-	non-mob
NC_018490	Bacillus thuringiensis HD-771 plasmid p08, complete sequence	Bacillales	-	Bacilli	Firmicutes	Bacteria	8574	30.0676	Rep7	-	-	-	-	-	-	-	non-mob
NC_018516	Bacillus thuringiensis HD-789 plasmid p01, complete sequence	Bacillales	-	Bacilli	Firmicutes	Bacteria	349599	33.3516	-	-	-	-	-	-	-	-	non-mob
NC_018509	Bacillus thuringiensis HD-789 plasmid p02, complete sequence	Bacillales	-	Bacilli	Firmicutes	Bacteria	235425	36.5883	-	-	-	-	-	-	-	-	non-mob
NC_018510	Bacillus thuringiensis HD-789 plasmid p03, complete sequence	Bacillales	-	Bacilli	Firmicutes	Bacteria	224872	33.0512	-	-	-	-	-	-	-	-	non-mob
NC_018517	Bacillus thuringiensis HD-789 plasmid p04, complete sequence	Bacillales	-	Bacilli	Firmicutes	Bacteria	14935	39.7389	-	-	-	-	-	-	-	-	non-mob
NC_018511	Bacillus thuringiensis HD-789 plasmid p05, complete sequence	Bacillales	-	Bacilli	Firmicutes	Bacteria	7697	35.2605	-	-	-	-	-	-	-	-	non-mob
NC_018512	Bacillus thuringiensis HD-789 plasmid p06, complete sequence	Bacillales	-	Bacilli	Firmicutes	Bacteria	6824	35.9906	-	-	-	-	MOBP, MOBV	-	-	-	mob
NC_018686	Bacillus thuringiensis MC28 plasmid pMC183, complete sequence	Bacillales	-	Bacilli	Firmicutes	Bacteria	183210	32.847	Inc18, Inc18	-	-	Rep_3, Rep_3	-	-	-	-	non-mob
NC_018687	Bacillus thuringiensis MC28 plasmid pMC189, complete sequence	Bacillales	-	Bacilli	Firmicutes	Bacteria	189702	33.4119	-	-	-	-	-	-	-	-	non-mob
NC_018688	Bacillus thuringiensis MC28 plasmid pMC319, complete sequence	Bacillales	-	Bacilli	Firmicutes	Bacteria	319710	32.4763	-	-	-	-	-	-	-	-	non-mob
NC_018689	Bacillus thuringiensis MC28 plasmid pMC429, complete sequence	Bacillales	-	Bacilli	Firmicutes	Bacteria	429674	32.5668	-	-	-	-	-	-	-	-	non-mob
NC_018694	Bacillus thuringiensis MC28 plasmid pMC54, complete sequence	Bacillales	-	Bacilli	Firmicutes	Bacteria	54484	34.7313	-	-	-	-	-	-	-	-	non-mob
NC_018684	Bacillus thuringiensis MC28 plasmid pMC8, complete sequence	Bacillales	-	Bacilli	Firmicutes	Bacteria	7826	32.1109	-	-	-	-	-	-	-	-	non-mob
NC_018685	Bacillus thuringiensis MC28 plasmid pMC95, complete sequence	Bacillales	-	Bacilli	Firmicutes	Bacteria	95433	34.0165	-	-	-	-	-	-	-	-	non-mob
NC_007202	Bacillus thuringiensis miniplasmid, complete sequence	Bacillales	-	Bacilli	Firmicutes	Bacteria	2058	34.8882	-	-	-	-	-	-	-	-	non-mob
NC_019228	Bacillus thuringiensis plasmid pBMB2062-2, complete sequence	Bacillales	-	Bacilli	Firmicutes	Bacteria	2062	34.8691	-	-	-	-	-	-	-	-	non-mob
NC_009841	Bacillus thuringiensis plasmid pBMB67, complete sequence	Bacillales	-	Bacilli	Firmicutes	Bacteria	67159	32.4335	Inc18	-	-	Rep_12	-	-	-	-	non-mob
NC_007203	Bacillus thuringiensis plasmid pDAN-involved, complete sequence	Bacillales	-	Bacilli	Firmicutes	Bacteria	6909	32.1123	Inc13	-	-	-	-	-	-	-	non-mob
NC_010281	Bacillus thuringiensis plasmid pFR12, complete sequence	Bacillales	-	Bacilli	Firmicutes	Bacteria	12095	31.2112	-	-	-	-	MOBV	-	-	-	mob
NC_010282	Bacillus thuringiensis plasmid pFR12.5, complete sequence	Bacillales	-	Bacilli	Firmicutes	Bacteria	12459	29.4406	-	-	-	-	-	-	-	-	non-mob
NC_010283	Bacillus thuringiensis plasmid pFR55, complete sequence	Bacillales	-	Bacilli	Firmicutes	Bacteria	55712	33.7001	-	-	-	-	-	-	-	-	non-mob, protein export?
NC_009034	Bacillus thuringiensis plasmid pK1S1, complete sequence	Bacillales	-	Bacilli	Firmicutes	Bacteria	5475	32.8402	-	-	-	-	MOBV	-	-	-	mob
NC_020884	Bacillus thuringiensis serovar aizawai strain 1-3 plasmid pBt1-3, complete sequence	Bacillales	-	Bacilli	Firmicutes	Bacteria	11363	31.4882	-	-	-	-	-	-	-	-	non-mob
NC_017197	Bacillus thuringiensis serovar cameroun plasmid pBMB2062-32, complete sequence	Bacillales	-	Bacilli	Firmicutes	Bacteria	2062	34.8206	-	-	-	-	-	-	-	-	non-mob
NC_017213	Bacillus thuringiensis serovar canadensis plasmid pBMB2062-4ac, complete sequence	Bacillales	-	Bacilli	Firmicutes	Bacteria	2061	34.8375	-	-	-	-	-	-	-	-	non-mob
NC_017202	Bacillus thuringiensis serovar chinensis CT-43 plasmid pCT127, complete sequence	Bacillales	-	Bacilli	Firmicutes	Bacteria	127885	32.0866	-	-	-	-	MOBQ	-	-	-	mob
NC_017209	Bacillus thuringiensis serovar chinensis CT-43 plasmid pCT14, complete sequence	Bacillales	-	Bacilli	Firmicutes	Bacteria	14860	31.467	Inc13	-	-	Rep_13	-	-	-	-	non-mob
NC_017203	Bacillus thuringiensis serovar chinensis CT-43 plasmid pCT281, complete sequence	Bacillales	-	Bacilli	Firmicutes	Bacteria	281231	33.0063	-	-	-	-	-	-	-	-	non-mob
NC_017204	Bacillus thuringiensis serovar chinensis CT-43 plasmid pCT51, complete sequence	Bacillales	-	Bacilli	Firmicutes	Bacteria	51488	34.9674	-	-	-	-	-	-	-	-	non-mob
NC_017210	Bacillus thuringiensis serovar chinensis CT-43 plasmid pCT6880, complete sequence	Bacillales	-	Bacilli	Firmicutes	Bacteria	6880	31.7587	-	-	-	-	MOBV	-	-	-	mob
NC_017205	Bacillus thuringiensis serovar chinensis CT-43 plasmid pCT72, complete sequence	Bacillales	-	Bacilli	Firmicutes	Bacteria	72074	32.0421	Inc18	-	-	Rep_12	-	-	-	-	non-mob
NC_017211	Bacillus thuringiensis serovar chinensis CT-43 plasmid pCT8252, complete sequence	Bacillales	-	Bacilli	Firmicutes	Bacteria	8252	32.4164	Inc13	-	-	-	MOBV	-	-	-	mob
NC_017206	Bacillus thuringiensis serovar chinensis CT-43 plasmid pCT83, complete sequence	Bacillales	-	Bacilli	Firmicutes	Bacteria	83590	33.1547	-	-	-	-	-	-	-	-	non-mob
NC_017207	Bacillus thuringiensis serovar chinensis CT-43 plasmid pCT8513, complete sequence	Bacillales	-	Bacilli	Firmicutes	Bacteria	8513	30.7882	Inc13	-	-	-	MOBV	-	-	-	mob
NC_017212	Bacillus thuringiensis serovar chinensis CT-43 plasmid pCT9547, complete sequence	Bacillales	-	Bacilli	Firmicutes	Bacteria	9547	33.0889	-	-	-	-	MOBV	-	-	-	mob
NC_017201	Bacillus thuringiensis serovar finitimus YBT-020 plasmid pBMB26, complete sequence	Bacillales	-	Bacilli	Firmicutes	Bacteria	187880	33.1144	-	-	-	-	-	-	-	-	non-mob
NC_017199	Bacillus thuringiensis serovar finitimus YBT-020 plasmid pBMB28, complete sequence	Bacillales	-	Bacilli	Firmicutes	Bacteria	139013	33.8842	-	-	-	-	-	-	-	-	non-mob
NC_010076	Bacillus thuringiensis serovar israelensis plasmid pBtoxis, complete sequence	Bacillales	-	Bacilli	Firmicutes	Bacteria	127923	32.4156	-	-	-	-	-	-	-	-	non-mob
NC_006578	Bacillus thuringiensis serovar konkukian str. 97-27 plasmid pBT9727, complete sequence	Bacillales	-	Bacilli	Firmicutes	Bacteria	77112	32.6408	Inc18	-	-	Rep_3	-	-	-	-	non-mob, protein export?
NC_020240	Bacillus thuringiensis serovar kurstaki str. HD73 plasmid pAW63, complete sequence	Bacillales	-	Bacilli	Firmicutes	Bacteria	71777	33.7643	Inc18	-	-	Rep_2	-	-	-	-	non-mob
NC_020250	Bacillus thuringiensis serovar kurstaki str. HD73 plasmid pHT11, complete sequence	Bacillales	-	Bacilli	Firmicutes	Bacteria	11769	31.8124	-	-	-	-	-	-	-	-	non-mob
NC_020243	Bacillus thuringiensis serovar kurstaki str. HD73 plasmid pHT7, complete sequence	Bacillales	-	Bacilli	Firmicutes	Bacteria	7635	32.2069	Inc13	-	-	-	MOBP, MOBV	-	-	-	mob
NC_020249	Bacillus thuringiensis serovar kurstaki str. HD73 plasmid pHT73, complete sequence	Bacillales	-	Bacilli	Firmicutes	Bacteria	77351	34.6589	-	-	-	-	-	-	-	-	non-mob
NC_020239	Bacillus thuringiensis serovar kurstaki str. HD73 plasmid pHT77, complete sequence	Bacillales	-	Bacilli	Firmicutes	Bacteria	76490	30.7779	-	-	-	-	MOBQ	-	-	-	mob
NC_020241	Bacillus thuringiensis serovar kurstaki str. HD73 plasmid pHT8_1, complete sequence	Bacillales	-	Bacilli	Firmicutes	Bacteria	8513	30.7882	Inc13	-	-	-	MOBP, MOBV	-	-	-	mob
NC_020242	Bacillus thuringiensis serovar kurstaki str. HD73 plasmid pHT8_2, complete sequence	Bacillales	-	Bacilli	Firmicutes	Bacteria	8241	29.7294	Rep7	-	-	-	-	-	-	-	non-mob
NC_002108	Bacillus thuringiensis serovar kurstaki str. YBT-1520 plasmid pBMB2062, complete sequence	Bacillales	-	Bacilli	Firmicutes	Bacteria	2062	34.8206	-	-	-	-	-	-	-	-	non-mob
NC_011796	Bacillus thuringiensis serovar kurstaki str. YBT-1520 plasmid pBMB7635, complete sequence	Bacillales	-	Bacilli	Firmicutes	Bacteria	7635	32.2069	Inc13	-	-	-	MOBV	-	-	-	mob
NC_001272	Bacillus thuringiensis serovar kurstaki str. YBT-1520 plasmid pBMB9741, complete sequence	Bacillales	-	Bacilli	Firmicutes	Bacteria	6578	32.3655	Inc13	-	-	-	MOBV	-	-	-	mob
NC_019227	Bacillus thuringiensis serovar rongseni plasmid pBMB2062-56, complete sequence	Bacillales	-	Bacilli	Firmicutes	Bacteria	2062	34.8691	-	-	-	-	-	-	-	-	non-mob
NC_010895	Bacillus thuringiensis serovar tenebrionis plasmid pBMB175, complete sequence	Bacillales	-	Bacilli	Firmicutes	Bacteria	14841	31.0289	Rep7	-	-	-	-	-	-	-	non-mob
NC_023074	Bacillus thuringiensis serovar tenebrionis str. YBT-1765 plasmid pBMB165, complete sequence	Bacillales	-	Bacilli	Firmicutes	Bacteria	77627	35.3202	Inc18	-	-	Rep_3	-	-	-	-	non-mob
NC_020393	Bacillus thuringiensis serovar thuringiensis str. IS5056 plasmid pIS56-107, complete sequence	Bacillales	-	Bacilli	Firmicutes	Bacteria	107431	31.046	-	-	-	-	MOBQ	-	-	-	mob
NC_020391	Bacillus thuringiensis serovar thuringiensis str. IS5056 plasmid pIS56-11, complete sequence	Bacillales	-	Bacilli	Firmicutes	Bacteria	11331	31.5771	-	-	-	-	-	-	-	-	non-mob
NC_020379	Bacillus thuringiensis serovar thuringiensis str. IS5056 plasmid pIS56-15, complete sequence	Bacillales	-	Bacilli	Firmicutes	Bacteria	15185	35.6536	-	-	-	-	-	-	-	-	non-mob
NC_020380	Bacillus thuringiensis serovar thuringiensis str. IS5056 plasmid pIS56-16, complete sequence	Bacillales	-	Bacilli	Firmicutes	Bacteria	16206	33.3395	-	-	-	-	-	-	-	-	non-mob
NC_020394	Bacillus thuringiensis serovar thuringiensis str. IS5056 plasmid pIS56-233, complete sequence	Bacillales	-	Bacilli	Firmicutes	Bacteria	233730	32.713	-	-	-	-	-	-	-	-	non-mob
NC_020384	Bacillus thuringiensis serovar thuringiensis str. IS5056 plasmid pIS56-285, complete sequence	Bacillales	-	Bacilli	Firmicutes	Bacteria	285459	33.0223	-	-	-	-	-	-	-	-	non-mob
NC_020385	Bacillus thuringiensis serovar thuringiensis str. IS5056 plasmid pIS56-328, complete sequence	Bacillales	-	Bacilli	Firmicutes	Bacteria	328151	32.5914	-	-	-	-	-	-	-	-	non-mob
NC_020381	Bacillus thuringiensis serovar thuringiensis str. IS5056 plasmid pIS56-39, complete sequence	Bacillales	-	Bacilli	Firmicutes	Bacteria	39749	34.8512	-	-	-	-	-	-	-	-	non-mob
NC_020390	Bacillus thuringiensis serovar thuringiensis str. IS5056 plasmid pIS56-6, complete sequence	Bacillales	-	Bacilli	Firmicutes	Bacteria	6880	31.7587	-	-	-	-	MOBP, MOBV	-	-	-	mob
NC_020392	Bacillus thuringiensis serovar thuringiensis str. IS5056 plasmid pIS56-63, complete sequence	Bacillales	-	Bacilli	Firmicutes	Bacteria	63864	34.6831	-	-	-	-	-	-	-	-	non-mob
NC_020382	Bacillus thuringiensis serovar thuringiensis str. IS5056 plasmid pIS56-68, complete sequence	Bacillales	-	Bacilli	Firmicutes	Bacteria	68616	31.8133	Inc18	-	-	Rep_12	-	-	-	-	non-mob
NC_020377	Bacillus thuringiensis serovar thuringiensis str. IS5056 plasmid pIS56-8, complete sequence	Bacillales	-	Bacilli	Firmicutes	Bacteria	8251	32.4203	Inc13	-	-	-	MOBP, MOBV	-	-	-	mob
NC_020383	Bacillus thuringiensis serovar thuringiensis str. IS5056 plasmid pIS56-85, complete sequence	Bacillales	-	Bacilli	Firmicutes	Bacteria	85134	33.2088	-	-	-	-	-	-	-	-	non-mob
NC_020378	Bacillus thuringiensis serovar thuringiensis str. IS5056 plasmid pIS56-9, complete sequence	Bacillales	-	Bacilli	Firmicutes	Bacteria	9671	33.0369	-	-	-	-	MOBP, MOBV	-	-	-	mob
NC_008598	Bacillus thuringiensis str. Al Hakam plasmid pALH1, complete sequence	Bacillales	-	Bacilli	Firmicutes	Bacteria	55939	36.1519	-	-	-	-	-	-	-	-	non-mob
NC_006821	Bacillus thuringiensis sv darmstadiensis INTA 14-4 plasmid pBMBt1, complete sequence	Bacillales	-	Bacilli	Firmicutes	Bacteria	6700	32.4328	-	-	-	-	MOBV	-	-	-	mob
NC_004059	Bacillus thuringiensis sv entomocidus LBIT-113 plasmid pUIBI-1, complete sequence	Bacillales	-	Bacilli	Firmicutes	Bacteria	4671	32.1987	-	-	-	-	MOBV	-	-	-	mob
NC_001446	Bacillus thuringiensis sv israelensis HI4 plasmid pTX14-3, complete sequence	Bacillales	-	Bacilli	Firmicutes	Bacteria	7649	35.168	-	-	-	-	-	-	-	-	non-mob
NC_002091	Bacillus thuringiensis sv israelensis plasmid pTX14-1, complete sequence	Bacillales	-	Bacilli	Firmicutes	Bacteria	5415	36.325	Inc13	-	-	Rep_13	MOBV	-	-	-	mob
NC_004335	Bacillus thuringiensis sv thuringiensis H1.1 plasmid pGI1, complete sequence	Bacillales	-	Bacilli	Firmicutes	Bacteria	8254	32.4328	Inc13	-	-	-	MOBV	-	-	-	mob
NC_020124	Bacillus thuringiensis YBT-1518 plasmid pBMB0228, complete sequence	Bacillales	-	Bacilli	Firmicutes	Bacteria	17706	29.5154	-	-	-	-	MOBP, MOBV	-	-	-	mob
NC_022874	Bacillus thuringiensis YBT-1518 plasmid pBMB0229, complete sequence	Bacillales	-	Bacilli	Firmicutes	Bacteria	45206	36.5483	-	-	-	-	-	-	-	-	non-mob
NC_022875	Bacillus thuringiensis YBT-1518 plasmid pBMB0230, complete sequence	Bacillales	-	Bacilli	Firmicutes	Bacteria	49195	33.6742	-	-	-	-	-	-	-	-	non-mob
NC_022876	Bacillus thuringiensis YBT-1518 plasmid pBMB0231, complete sequence	Bacillales	-	Bacilli	Firmicutes	Bacteria	146276	33.9044	-	-	-	-	-	-	-	-	non-mob
NC_022877	Bacillus thuringiensis YBT-1518 plasmid pBMB0232, complete sequence	Bacillales	-	Bacilli	Firmicutes	Bacteria	171593	33.8182	-	-	-	-	-	-	-	-	non-mob
NC_022882	Bacillus thuringiensis YBT-1518 plasmid pBMB0233, complete sequence	Bacillales	-	Bacilli	Firmicutes	Bacteria	240661	35.0156	-	-	-	-	-	-	-	-	non-mob
NC_022782	Bacillus toyonensis BCT-7112 plasmid pBCT77, complete sequence	Bacillales	-	Bacilli	Firmicutes	Bacteria	76974	32.9319	-	-	-	-	-	-	-	-	non-mob
NC_022783	Bacillus toyonensis BCT-7112 plasmid pBCT8, complete sequence	Bacillales	-	Bacilli	Firmicutes	Bacteria	7971	31.4013	-	-	-	-	-	-	-	-	non-mob
NC_010180	Bacillus weihenstephanensis KBAB4 plasmid pBWB401, complete sequence	Bacillales	-	Bacilli	Firmicutes	Bacteria	417054	33.6654	-	-	-	-	-	-	-	-	non-mob
NC_010181	Bacillus weihenstephanensis KBAB4 plasmid pBWB402, complete sequence	Bacillales	-	Bacilli	Firmicutes	Bacteria	75107	33.3484	Inc18	-	-	Rep_3	-	-	-	-	non-mob
NC_010182	Bacillus weihenstephanensis KBAB4 plasmid pBWB403, complete sequence	Bacillales	-	Bacilli	Firmicutes	Bacteria	64977	43.36	-	-	-	-	-	-	-	-	non-mob
NC_010183	Bacillus weihenstephanensis KBAB4 plasmid pBWB404, complete sequence	Bacillales	-	Bacilli	Firmicutes	Bacteria	52830	35.3701	-	-	-	-	-	-	-	-	non-mob
NC_019100	Bacteriovorax marinus SJ plasmid pBMS1, complete sequence	Bdellovibrionales	-	Deltaproteobacteria	Proteobacteria	Bacteria	1973	36.1885	-	-	-	-	-	-	-	-	non-mob
NC_019783	Bacterium 36B plasmid pTOR_02, complete sequence	-	-	-	-	Bacteria	28080	57.7849	ColE2/ColE3	-	-	-	MOBQ	-	-	-	mob
NC_019798	Bacterium 72B plasmid pTOR_01, complete sequence	-	-	-	-	Bacteria	20914	58.0568	IncP-6	-	-	-	-	-	-	-	non-mob
NC_005026	Bacteroides fragilis IB143 plasmid pBI143, complete sequence	Bacteroidales	-	Bacteroidia	Bacteroidetes	Bacteria	2747	41.245	-	-	-	-	-	-	-	-	non-mob
NC_006873	Bacteroides fragilis NCTC 9343 plasmid pBF9343, complete sequence	Bacteroidales	-	Bacteroidia	Bacteroidetes	Bacteria	36560	32.2374	-	-	-	-	MOBP	-	-	-	undetermined conj
NC_011073	Bacteroides fragilis plasmid pBFP35, complete sequence	Bacteroidales	-	Bacteroidia	Bacteroidetes	Bacteria	5594	39.6139	-	-	-	-	-	-	-	-	non-mob
NC_019534	Bacteroides fragilis plasmid pBFUK1, complete sequence	Bacteroidales	-	Bacteroidia	Bacteroidetes	Bacteria	12817	46.3447	pIP417	-	-	-	-	-	-	-	non-mob
NC_006297	Bacteroides fragilis YCH46 plasmid pBFY46, complete sequence	Bacteroidales	-	Bacteroidia	Bacteroidetes	Bacteria	33716	33.539	-	-	-	-	MOBP	-	-	-	undetermined conj
NC_015165	Bacteroides salanitronis DSM 18170 plasmid pBACSA01, complete sequence	Bacteroidales	-	Bacteroidia	Bacteroidetes	Bacteria	40303	32.3673	-	-	-	-	-	-	-	-	non-mob
NC_015168	Bacteroides salanitronis DSM 18170 plasmid pBACSA02, complete sequence	Bacteroidales	-	Bacteroidia	Bacteroidetes	Bacteria	19280	43.2417	pIP417	-	-	-	-	-	-	-	non-mob
NC_015166	Bacteroides salanitronis DSM 18170 plasmid pBACSA03, complete sequence	Bacteroidales	-	Bacteroidia	Bacteroidetes	Bacteria	6277	40.3377	pIP417	-	-	-	-	-	-	-	non-mob
NC_004703	Bacteroides thetaiotaomicron VPI-5482 plasmid p5482, complete sequence	Bacteroidales	-	Bacteroidia	Bacteroidetes	Bacteria	33038	47.2395	-	-	-	-	-	-	-	-	non-mob
NC_012847	Bartonella grahamii as4aup plasmid pBGR3, complete sequence	Rhizobiales	-	Alphaproteobacteria	Proteobacteria	Bacteria	28192	36.3827	-	-	-	-	-	MPF_T	-	VirB4_T	non-mob, protein export?
NC_006374	Bartonella grahamii cryptic plasmid pBRG1	Rhizobiales	-	Alphaproteobacteria	Proteobacteria	Bacteria	2725	40.5505	-	-	-	-	MOBV	-	-	-	mob
NC_004308	Bartonella grahamii pBGR2 cryptic plasmid	Rhizobiales	-	Alphaproteobacteria	Proteobacteria	Bacteria	2723	40.5435	-	-	-	-	MOBV	-	-	-	mob
NC_019248	Bartonella sp. TT0105 plasmid pTT0105, complete sequence	Rhizobiales	-	Alphaproteobacteria	Proteobacteria	Bacteria	28653	36.6593	-	-	-	-	-	MPF_T	-	VirB4_T	non-mob, protein export?
NC_010160	Bartonella tribocorum CIP 105476 plasmid pBT01, complete sequence	Rhizobiales	-	Alphaproteobacteria	Proteobacteria	Bacteria	23343	35.0255	-	-	-	-	-	-	-	-	non-mob
NC_010615	Bartonella tribocorum plasmid pKM19s, complete sequence	Rhizobiales	-	Alphaproteobacteria	Proteobacteria	Bacteria	3321	38.3921	-	-	-	-	MOBV	-	-	-	mob
NC_005913	Beet leafhopper transmitted virescence phytoplasma plasmid pBLTVA-1, complete sequence	Acholeplasmatales	-	Mollicutes	Tenericutes	Bacteria	10785	24.7937	-	-	-	-	-	-	-	-	non-mob
NC_005914	Beet leafhopper transmitted virescence phytoplasma plasmid pBLTVA-2, complete sequence	Acholeplasmatales	-	Mollicutes	Tenericutes	Bacteria	2587	25.5895	-	-	-	-	-	-	-	-	non-mob
NC_010580	Beijerinckia indica subsp. indica ATCC 9039 plasmid pBIND01, complete sequence	Rhizobiales	-	Alphaproteobacteria	Proteobacteria	Bacteria	181736	56.1958	-	-	-	-	MOBF	MPF_I	T4CP_I	VirB4_I	determined conj
NC_010578	Beijerinckia indica subsp. indica ATCC 9039 plasmid pBIND02, complete sequence	Rhizobiales	-	Alphaproteobacteria	Proteobacteria	Bacteria	66727	54.3183	-	-	-	-	-	-	-	-	non-mob
NC_019270	Bhargavaea cecembensis plasmid pBSDMV46A, complete sequence	Bacillales	-	Bacilli	Firmicutes	Bacteria	5031	36.7521	Inc11	-	-	-	MOBV	-	-	-	mob
NC_015509	Bhargavaea sp. DMV9 plasmid pBSDMV9, complete sequence	Bacillales	-	Bacilli	Firmicutes	Bacteria	5108	37.0204	Inc13	-	-	Rep_13	MOBV	-	-	-	mob
NC_007800	Bibersteinia trehalosi plasmid pCCK13698, complete sequence	Pasteurellales	-	Gammaproteobacteria	Proteobacteria	Bacteria	14969	45.3537	IncQ (=IncP-4)	-	-	-	-	-	-	-	non-mob
NC_010908	Bifidobacterium asteroides plasmid pCIBAO89, complete sequence	Bifidobacteriales	-	Actinobacteria	Actinobacteria	Bacteria	2111	52.3449	pNAC3	-	-	-	-	-	-	-	non-mob
NC_011332	Bifidobacterium bifidum plasmid pB80, complete sequence	Bifidobacteriales	-	Actinobacteria	Actinobacteria	Bacteria	4898	61.8824	pNAC3	-	-	-	MOBQ	-	-	-	mob
NC_010930	Bifidobacterium breve plasmid pB21a, complete sequence	Bifidobacteriales	-	Actinobacteria	Actinobacteria	Bacteria	5206	56.262	-	-	-	-	-	-	-	-	non-mob
NC_002133	Bifidobacterium breve plasmid pCIBb1, complete sequence	Bifidobacteriales	-	Actinobacteria	Actinobacteria	Bacteria	5750	56.9043	pNAC3	-	-	-	-	-	-	-	non-mob
NC_007068	Bifidobacterium catenulatum plasmid pBC1, complete sequence	Bifidobacteriales	-	Actinobacteria	Actinobacteria	Bacteria	2540	63.6614	pNAC3	-	-	-	-	-	-	-	non-mob
NC_021875	Bifidobacterium kashiwanohense JCM 15439 plasmid pBBKW-1 DNA, complete sequence	Bifidobacteriales	-	Actinobacteria	Actinobacteria	Bacteria	7716	64.8523	pNAC2, pNAC3	-	-	-	MOBQ	-	-	-	mob
NC_021876	Bifidobacterium kashiwanohense JCM 15439 plasmid pBBKW-2 DNA, complete sequence	Bifidobacteriales	-	Actinobacteria	Actinobacteria	Bacteria	2920	62.6027	pDOJH10S	-	-	-	-	-	-	-	non-mob
NC_004252	Bifidobacterium longum DJO10A plasmid pDOJH10L, complete sequence	Bifidobacteriales	-	Actinobacteria	Actinobacteria	Bacteria	10073	62.1761	pNAC2, pKJ50	-	-	-	MOBQ, MOBQ	-	-	-	mob
NC_004253	Bifidobacterium longum DJO10A plasmid pDOJH10S, complete sequence	Bifidobacteriales	-	Actinobacteria	Actinobacteria	Bacteria	3661	66.1841	pDOJH10S	-	-	-	MOBQ	-	-	-	mob
NC_002635	Bifidobacterium longum KJ plasmid pKJ36, complete sequence	Bifidobacteriales	-	Actinobacteria	Actinobacteria	Bacteria	3625	65.131	pNAC2	-	-	-	MOBQ	-	-	-	mob
NC_004978	Bifidobacterium longum KJ plasmid pKJ50, complete sequence	Bifidobacteriales	-	Actinobacteria	Actinobacteria	Bacteria	4960	61.8347	pKJ50	-	-	-	MOBQ	-	-	-	mob
NC_004943	Bifidobacterium longum NCC2705 plasmid pBLO1, complete sequence	Bifidobacteriales	-	Actinobacteria	Actinobacteria	Bacteria	3626	64.8097	pNAC2	-	-	-	MOBQ	-	-	-	mob
NC_010857	Bifidobacterium longum plasmid p6043A, complete sequence	Bifidobacteriales	-	Actinobacteria	Actinobacteria	Bacteria	4896	61.8464	pKJ50	-	-	-	MOBQ	-	-	-	mob
NC_010861	Bifidobacterium longum plasmid p6043B, complete sequence	Bifidobacteriales	-	Actinobacteria	Actinobacteria	Bacteria	3680	65.1087	pNAC2	-	-	-	MOBQ	-	-	-	mob
NC_011139	Bifidobacterium longum plasmid pFI2576, complete sequence	Bifidobacteriales	-	Actinobacteria	Actinobacteria	Bacteria	2197	61.9026	pDOJH10S	-	-	-	-	-	-	-	non-mob
NC_006997	Bifidobacterium longum plasmid pMG1, complete sequence	Bifidobacteriales	-	Actinobacteria	Actinobacteria	Bacteria	3682	65.0733	pNAC2	-	-	-	MOBQ	-	-	-	mob
NC_019200	Bifidobacterium longum plasmid pSP02, complete sequence	Bifidobacteriales	-	Actinobacteria	Actinobacteria	Bacteria	4896	61.9281	pKJ50	-	-	-	MOBQ	-	-	-	mob
NC_006843	Bifidobacterium longum plasmid pTB6, complete sequence	Bifidobacteriales	-	Actinobacteria	Actinobacteria	Bacteria	3624	65.0938	pNAC2	-	-	-	MOBQ	-	-	-	mob
NC_004769	Bifidobacterium longum RW041 plasmid PNAC2, complete sequence	Bifidobacteriales	-	Actinobacteria	Actinobacteria	Bacteria	3684	64.6851	pNAC2	-	-	-	MOBQ	-	-	-	mob
NC_004768	Bifidobacterium longum RW041 plasmid pNAC3, complete sequence	Bifidobacteriales	-	Actinobacteria	Actinobacteria	Bacteria	10224	62.0305	pNAC3, pNAC3	-	-	-	MOBF	-	-	-	mob
NC_004770	Bifidobacterium longum RW048 plasmid pNAC1, complete sequence	Bifidobacteriales	-	Actinobacteria	Actinobacteria	Bacteria	3538	58.7903	pKJ50	-	-	-	-	-	-	-	non-mob
NC_015053	Bifidobacterium longum subsp. infantis 157F plasmid p157F-NC1, complete sequence	Bifidobacteriales	-	Actinobacteria	Actinobacteria	Bacteria	4895	61.8999	pKJ50	-	-	-	-	-	-	-	non-mob
NC_015066	Bifidobacterium longum subsp. infantis 157F plasmid p157F-NC2, complete sequence	Bifidobacteriales	-	Actinobacteria	Actinobacteria	Bacteria	3624	64.9558	pNAC2	-	-	-	MOBQ	-	-	-	mob
NC_017220	Bifidobacterium longum subsp. longum KACC 91563 plasmid BLNIAS_P1, complete sequence	Bifidobacteriales	-	Actinobacteria	Actinobacteria	Bacteria	4233	64.3751	pNAC3	-	-	-	MOBQ	-	-	-	mob
NC_017222	Bifidobacterium longum subsp. longum KACC 91563 plasmid BLNIAS_P2, complete sequence	Bifidobacteriales	-	Actinobacteria	Actinobacteria	Bacteria	6230	61.0692	pKJ50	-	-	-	-	-	-	-	non-mob
NC_004443	Bifidobacterium longum VMKB44 plasmid pB44, complete sequence	Bifidobacteriales	-	Actinobacteria	Actinobacteria	Bacteria	3624	65.1214	pNAC2	-	-	-	MOBQ	-	-	-	mob
NC_003527	Bifidobacterium pseudocatenulatum plasmid p4M, complete sequence	Bifidobacteriales	-	Actinobacteria	Actinobacteria	Bacteria	4488	53.0971	p4M	-	-	-	-	-	-	-	non-mob
NC_010877	Bifidobacterium pseudolongum subsp. globosum plasmid pASV479, complete sequence	Bifidobacteriales	-	Actinobacteria	Actinobacteria	Bacteria	4815	59.2731	pCIBb1	-	-	-	-	-	-	-	non-mob
NC_010164	Bifidobacterium sp. A24 plasmid pBIFA24, complete sequence	Bifidobacteriales	-	Actinobacteria	Actinobacteria	Bacteria	4892	61.7743	pKJ50	-	-	-	MOBQ	-	-	-	mob
NC_019992	Bisgaard Taxon 16 strain BB1087 plasmid pB000b, complete sequence	Pasteurellales	-	Gammaproteobacteria	Proteobacteria	Bacteria	2319	37.2574	-	-	-	-	-	-	-	-	non-mob
NC_017925	Blattabacterium sp. (Blaberus giganteus) plasmid pBGIBA, complete sequence	Flavobacteriales	-	Flavobacteriia	Bacteroidetes	Bacteria	3423	30.8793	-	-	-	-	-	-	-	-	non-mob
NC_020196	Blattabacterium sp. (Blatta orientalis) str. Tarazona plasmid, complete sequence	Flavobacteriales	-	Flavobacteriia	Bacteroidetes	Bacteria	3735	30.6292	-	-	-	-	-	-	-	-	non-mob
NC_015679	Blattabacterium sp. (Blattella germanica) str. Bge plasmid pBge, complete sequence	Flavobacteriales	-	Flavobacteriia	Bacteroidetes	Bacteria	4085	29.8164	-	-	-	-	-	-	-	-	non-mob
NC_016598	Blattabacterium sp. (Cryptocercus punctulatus) str. Cpu plasmid pCpu, complete sequence	Flavobacteriales	-	Flavobacteriia	Bacteroidetes	Bacteria	3816	30.4507	-	-	-	-	-	-	-	-	non-mob
NC_016150	Blattabacterium sp. (Mastotermes darwiniensis) str. MADAR plasmid pMADAR_001, complete sequence	Flavobacteriales	-	Flavobacteriia	Bacteroidetes	Bacteria	3088	31.8977	-	-	-	-	-	-	-	-	non-mob
NC_022551	Blattabacterium sp. (Nauphoeta cinerea) plasmid, complete sequence	Flabovacteriales	-	Flavobacteriia	Bacteroidetes	Bacteria	3674	20.6042	-	-	-	-	-	-	-	-	non-mob
NC_013419	Blattabacterium sp. (Periplaneta americana) str. BPLAN plasmid pBPLAN, complete sequence	Flavobacteriales	-	Flavobacteriia	Bacteroidetes	Bacteria	3448	28.4513	-	-	-	-	-	-	-	-	non-mob
NC_004935	Blumeria graminis f. sp. hordei mitochondrial plasmid pBgh, complete sequence	-	-	-	-	Eukaryota	7965	28.7131	-	-	-	-	-	-	-	-	non-mob
NC_018830	Bordetella parapertussis Bpp5 plasmid BPP5P1, complete sequence	Burkholderiales	-	Betaproteobacteria	Proteobacteria	Bacteria	12195	59.7294	IncP-6	-	-	-	-	-	-	-	non-mob
NC_008459	Bordetella pertussis plasmid pBP136 DNA, complete sequence	Burkholderiales	-	Betaproteobacteria	Proteobacteria	Bacteria	41268	65.0674	IncP-1	-	-	-	MOBP	MPF_T	T4CP_T	-	determined conj
NC_011650	Borrelia afzelii ACA-1 plasmid cp26, complete sequence	Spirochaetales	-	Spirochaetia	Spirochaetes	Bacteria	26535	25.8338	-	-	-	-	-	-	-	-	non-mob
NC_011647	Borrelia afzelii ACA-1 plasmid cp32-1, complete sequence	Spirochaetales	-	Spirochaetia	Spirochaetes	Bacteria	31475	29.2264	-	-	-	-	-	-	-	-	non-mob
NC_011651	Borrelia afzelii ACA-1 plasmid cp32-3, complete sequence	Spirochaetales	-	Spirochaetia	Spirochaetes	Bacteria	31017	28.9357	-	-	-	-	-	-	-	-	non-mob
NC_011649	Borrelia afzelii ACA-1 plasmid cp32-4, complete sequence	Spirochaetales	-	Spirochaetia	Spirochaetes	Bacteria	30810	28.8413	-	-	-	-	-	-	-	-	non-mob
NC_011648	Borrelia afzelii ACA-1 plasmid cp32-5, complete sequence	Spirochaetales	-	Spirochaetia	Spirochaetes	Bacteria	31157	29.0946	-	-	-	-	-	-	-	-	non-mob
NC_011789	Borrelia afzelii ACA-1 plasmid lp17, complete sequence	Spirochaetales	-	Spirochaetia	Spirochaetes	Bacteria	26020	23.6741	-	-	-	-	-	-	-	-	non-mob
NC_011787	Borrelia afzelii ACA-1 plasmid lp28-1, complete sequence	Spirochaetales	-	Spirochaetia	Spirochaetes	Bacteria	28763	31.9021	-	-	-	-	-	-	-	-	non-mob
NC_011788	Borrelia afzelii ACA-1 plasmid lp28-2, complete sequence	Spirochaetales	-	Spirochaetia	Spirochaetes	Bacteria	32041	26.7907	-	-	-	-	-	-	-	-	non-mob
NC_011793	Borrelia afzelii ACA-1 plasmid lp28-3, complete sequence	Spirochaetales	-	Spirochaetia	Spirochaetes	Bacteria	23261	24.3068	-	-	-	-	-	-	-	-	non-mob
NC_011791	Borrelia afzelii ACA-1 plasmid lp28-4, complete sequence	Spirochaetales	-	Spirochaetia	Spirochaetes	Bacteria	30270	24.2022	-	-	-	-	-	-	-	-	non-mob
NC_011794	Borrelia afzelii ACA-1 plasmid lp28-7, complete sequence	Spirochaetales	-	Spirochaetia	Spirochaetes	Bacteria	33405	31.0043	-	-	-	-	-	-	-	-	non-mob
NC_011790	Borrelia afzelii ACA-1 plasmid lp32-10, complete sequence	Spirochaetales	-	Spirochaetia	Spirochaetes	Bacteria	31266	25.6381	-	-	-	-	-	-	-	-	non-mob
NC_011792	Borrelia afzelii ACA-1 plasmid lp38, complete sequence	Spirochaetales	-	Spirochaetia	Spirochaetes	Bacteria	33534	23.3017	-	-	-	-	-	-	-	-	non-mob
NC_011786	Borrelia afzelii ACA-1 plasmid lp54, complete sequence	Spirochaetales	-	Spirochaetia	Spirochaetes	Bacteria	60749	26.9519	-	-	-	-	-	-	-	-	non-mob
NT_167350	Borrelia afzelii PKo clone fragment a	Spirochaetales	-	Spirochaetia	Spirochaetes	Bacteria	8579	27.0195	-	-	-	-	-	-	-	-	non-mob
NT_167351	Borrelia afzelii PKo clone fragment b	Spirochaetales	-	Spirochaetia	Spirochaetes	Bacteria	15403	25.125	-	-	-	-	-	-	-	-	non-mob
NT_167352	Borrelia afzelii PKo clone fragment c	Spirochaetales	-	Spirochaetia	Spirochaetes	Bacteria	6847	23.1342	-	-	-	-	-	-	-	-	non-mob
NC_017229	Borrelia afzelii PKo plasmid cp26, complete sequence	Spirochaetales	-	Spirochaetia	Spirochaetes	Bacteria	26539	25.8751	-	-	-	-	-	-	-	-	non-mob
NC_008274	Borrelia afzelii PKo plasmid cp27, complete sequence	Spirochaetales	-	Spirochaetia	Spirochaetes	Bacteria	26533	25.8885	-	-	-	-	-	-	-	-	non-mob
NC_008273	Borrelia afzelii PKo plasmid cp30, complete sequence	Spirochaetales	-	Spirochaetia	Spirochaetes	Bacteria	30017	29.2168	-	-	-	-	-	-	-	-	non-mob
NC_017230	Borrelia afzelii PKo plasmid cp32-1, complete sequence	Spirochaetales	-	Spirochaetia	Spirochaetes	Bacteria	30000	29.19	-	-	-	-	-	-	-	-	non-mob
NC_017224	Borrelia afzelii PKo plasmid cp32-11, complete sequence	Spirochaetales	-	Spirochaetia	Spirochaetes	Bacteria	30718	28.8463	-	-	-	-	-	-	-	-	non-mob
NC_017225	Borrelia afzelii PKo plasmid cp32-12, complete sequence	Spirochaetales	-	Spirochaetia	Spirochaetes	Bacteria	30065	29.1568	-	-	-	-	-	-	-	-	non-mob
NC_017226	Borrelia afzelii PKo plasmid cp32-3, complete sequence	Spirochaetales	-	Spirochaetia	Spirochaetes	Bacteria	31118	29.311	-	-	-	-	-	-	-	-	non-mob
NC_017227	Borrelia afzelii PKo plasmid cp32-5, complete sequence	Spirochaetales	-	Spirochaetia	Spirochaetes	Bacteria	30949	29.177	-	-	-	-	-	-	-	-	non-mob
NC_017231	Borrelia afzelii PKo plasmid cp32-7, complete sequence	Spirochaetales	-	Spirochaetia	Spirochaetes	Bacteria	25262	28.4736	-	-	-	-	-	-	-	-	non-mob
NC_017228	Borrelia afzelii PKo plasmid cp32-9, complete sequence	Spirochaetales	-	Spirochaetia	Spirochaetes	Bacteria	29421	29.1798	-	-	-	-	-	-	-	-	non-mob
NC_017232	Borrelia afzelii PKo plasmid lp17, complete sequence	Spirochaetales	-	Spirochaetia	Spirochaetes	Bacteria	24675	24.0122	-	-	-	-	-	-	-	-	non-mob
NC_008569	Borrelia afzelii PKo plasmid lp25, complete sequence	Spirochaetales	-	Spirochaetia	Spirochaetes	Bacteria	24794	31.3665	-	-	-	-	-	-	-	-	non-mob
NC_008568	Borrelia afzelii PKo plasmid lp28, complete sequence	Spirochaetales	-	Spirochaetia	Spirochaetes	Bacteria	28533	25.1008	-	-	-	-	-	-	-	-	non-mob
NC_017239	Borrelia afzelii PKo plasmid lp28-2, complete sequence	Spirochaetales	-	Spirochaetia	Spirochaetes	Bacteria	26626	24.2357	-	-	-	-	-	-	-	-	non-mob
NC_017233	Borrelia afzelii PKo plasmid lp28-3, complete sequence	Spirochaetales	-	Spirochaetia	Spirochaetes	Bacteria	22901	24.357	-	-	-	-	-	-	-	-	non-mob
NC_017234	Borrelia afzelii PKo plasmid lp28-4, complete sequence	Spirochaetales	-	Spirochaetia	Spirochaetes	Bacteria	22449	23.3552	-	-	-	-	-	-	-	-	non-mob
NC_017235	Borrelia afzelii PKo plasmid lp28-7, complete sequence	Spirochaetales	-	Spirochaetia	Spirochaetes	Bacteria	27239	30.8859	-	-	-	-	-	-	-	-	non-mob
NC_017236	Borrelia afzelii PKo plasmid lp28-8, complete sequence	Spirochaetales	-	Spirochaetia	Spirochaetes	Bacteria	20715	29.6404	-	-	-	-	-	-	-	-	non-mob
NC_008567	Borrelia afzelii PKo plasmid lp32, complete sequence	Spirochaetales	-	Spirochaetia	Spirochaetes	Bacteria	32368	24.6725	-	-	-	-	-	-	-	-	non-mob
NC_017240	Borrelia afzelii PKo plasmid lp32-10, complete sequence	Spirochaetales	-	Spirochaetia	Spirochaetes	Bacteria	30180	24.7846	-	-	-	-	-	-	-	-	non-mob
NC_008566	Borrelia afzelii PKo plasmid lp34, complete sequence	Spirochaetales	-	Spirochaetia	Spirochaetes	Bacteria	34273	23.555	-	-	-	-	-	-	-	-	non-mob
NC_017237	Borrelia afzelii PKo plasmid lp38, complete sequence	Spirochaetales	-	Spirochaetia	Spirochaetes	Bacteria	33903	23.5407	-	-	-	-	-	-	-	-	non-mob
NC_017241	Borrelia afzelii PKo plasmid lp54, complete sequence	Spirochaetales	-	Spirochaetia	Spirochaetes	Bacteria	57919	27.0222	-	-	-	-	-	-	-	-	non-mob
NC_008564	Borrelia afzelii PKo plasmid lp60, complete sequence	Spirochaetales	-	Spirochaetia	Spirochaetes	Bacteria	59958	26.8972	-	-	-	-	-	-	-	-	non-mob
NC_008565	Borrelia afzelii PKo plasmid lp60-2, complete sequence	Spirochaetales	-	Spirochaetia	Spirochaetes	Bacteria	59804	24.3796	-	-	-	-	-	-	-	-	non-mob
NC_015907	Borrelia bissettii DN127 plasmid cp26, complete sequence	Spirochaetales	-	Spirochaetia	Spirochaetes	Bacteria	26473	26.3929	-	-	-	-	-	-	-	-	non-mob
NC_015903	Borrelia bissettii DN127 plasmid cp32-11, complete sequence	Spirochaetales	-	Spirochaetia	Spirochaetes	Bacteria	30294	29.5438	-	-	-	-	-	-	-	-	non-mob
NC_015908	Borrelia bissettii DN127 plasmid cp32-3, complete sequence	Spirochaetales	-	Spirochaetia	Spirochaetes	Bacteria	30547	28.8343	-	-	-	-	-	-	-	-	non-mob
NC_015904	Borrelia bissettii DN127 plasmid cp32-4, complete sequence	Spirochaetales	-	Spirochaetia	Spirochaetes	Bacteria	30529	29.2116	-	-	-	-	-	-	-	-	non-mob
NC_015909	Borrelia bissettii DN127 plasmid cp32-5, complete sequence	Spirochaetales	-	Spirochaetia	Spirochaetes	Bacteria	29936	29.5363	-	-	-	-	-	-	-	-	non-mob
NC_015905	Borrelia bissettii DN127 plasmid cp32-6, complete sequence	Spirochaetales	-	Spirochaetia	Spirochaetes	Bacteria	30092	29.2736	-	-	-	-	-	-	-	-	non-mob
NC_015910	Borrelia bissettii DN127 plasmid cp32-7, complete sequence	Spirochaetales	-	Spirochaetia	Spirochaetes	Bacteria	30767	29.0344	-	-	-	-	-	-	-	-	non-mob
NC_015906	Borrelia bissettii DN127 plasmid cp32-quad, complete sequence	Spirochaetales	-	Spirochaetia	Spirochaetes	Bacteria	66242	27.4705	-	-	-	-	-	-	-	-	non-mob
NC_015911	Borrelia bissettii DN127 plasmid cp9, complete sequence	Spirochaetales	-	Spirochaetia	Spirochaetes	Bacteria	10209	24.4098	-	-	-	-	-	-	-	-	non-mob
NC_015915	Borrelia bissettii DN127 plasmid lp17, complete sequence	Spirochaetales	-	Spirochaetia	Spirochaetes	Bacteria	27137	24.5827	-	-	-	-	-	-	-	-	non-mob
NC_015922	Borrelia bissettii DN127 plasmid lp25, complete sequence	Spirochaetales	-	Spirochaetia	Spirochaetes	Bacteria	23029	23.6007	-	-	-	-	-	-	-	-	non-mob
NC_015916	Borrelia bissettii DN127 plasmid lp28-3, complete sequence	Spirochaetales	-	Spirochaetia	Spirochaetes	Bacteria	24945	24.0208	-	-	-	-	-	-	-	-	non-mob
NC_015917	Borrelia bissettii DN127 plasmid lp28-4, complete sequence	Spirochaetales	-	Spirochaetia	Spirochaetes	Bacteria	27319	24.7666	-	-	-	-	-	-	-	-	non-mob
NC_015918	Borrelia bissettii DN127 plasmid lp28-7, complete sequence	Spirochaetales	-	Spirochaetia	Spirochaetes	Bacteria	30502	27.5293	-	-	-	-	-	-	-	-	non-mob
NC_015919	Borrelia bissettii DN127 plasmid lp54, complete sequence	Spirochaetales	-	Spirochaetia	Spirochaetes	Bacteria	55219	28.3381	-	-	-	-	-	-	-	-	non-mob
NC_015920	Borrelia bissettii DN127 plasmid lp56, complete sequence	Spirochaetales	-	Spirochaetia	Spirochaetes	Bacteria	29448	31.5234	-	-	-	-	-	-	-	-	non-mob
NC_012261	Borrelia burgdorferi 118a plasmid 118a_cp26, complete sequence	Spirochaetales	-	Spirochaetia	Spirochaetes	Bacteria	26526	26.3138	-	-	-	-	-	-	-	-	non-mob
NC_012257	Borrelia burgdorferi 118a plasmid 118a_cp32-10, complete sequence	Spirochaetales	-	Spirochaetia	Spirochaetes	Bacteria	30341	29.3431	-	-	-	-	-	-	-	-	non-mob
NC_012264	Borrelia burgdorferi 118a plasmid 118a_cp32-13, complete sequence	Spirochaetales	-	Spirochaetia	Spirochaetes	Bacteria	30117	29.2227	-	-	-	-	-	-	-	-	non-mob
NC_012268	Borrelia burgdorferi 118a plasmid 118a_cp32-4, complete sequence	Spirochaetales	-	Spirochaetia	Spirochaetes	Bacteria	30171	28.9881	-	-	-	-	-	-	-	-	non-mob
NC_012262	Borrelia burgdorferi 118a plasmid 118a_cp32-5, complete sequence	Spirochaetales	-	Spirochaetia	Spirochaetes	Bacteria	17070	27.1295	-	-	-	-	-	-	-	-	non-mob
NC_012266	Borrelia burgdorferi 118a plasmid 118a_cp32-6, complete sequence	Spirochaetales	-	Spirochaetia	Spirochaetes	Bacteria	30611	29.3881	-	-	-	-	-	-	-	-	non-mob
NC_012253	Borrelia burgdorferi 118a plasmid 118a_cp32-7-9, complete sequence	Spirochaetales	-	Spirochaetia	Spirochaetes	Bacteria	60942	28.9406	-	-	-	-	-	-	-	-	non-mob
NC_012251	Borrelia burgdorferi 118a plasmid 118a_cp32-8, complete sequence	Spirochaetales	-	Spirochaetia	Spirochaetes	Bacteria	30858	29.2274	-	-	-	-	-	-	-	-	non-mob
NC_012256	Borrelia burgdorferi 118a plasmid 118a_cp9, complete sequence	Spirochaetales	-	Spirochaetia	Spirochaetes	Bacteria	8692	24.1026	-	-	-	-	-	-	-	-	non-mob
NC_012243	Borrelia burgdorferi 118a plasmid 118a_lp17, complete sequence	Spirochaetales	-	Spirochaetia	Spirochaetes	Bacteria	18209	23.7575	-	-	-	-	-	-	-	-	non-mob
NC_012238	Borrelia burgdorferi 118a plasmid 118a_lp25, complete sequence	Spirochaetales	-	Spirochaetia	Spirochaetes	Bacteria	24765	25.4512	-	-	-	-	-	-	-	-	non-mob
NC_012236	Borrelia burgdorferi 118a plasmid 118a_lp28-3, complete sequence	Spirochaetales	-	Spirochaetia	Spirochaetes	Bacteria	28746	25.1165	-	-	-	-	-	-	-	-	non-mob
NC_012240	Borrelia burgdorferi 118a plasmid 118a_lp28-4, complete sequence	Spirochaetales	-	Spirochaetia	Spirochaetes	Bacteria	29802	24.6024	-	-	-	-	-	-	-	-	non-mob
NC_012248	Borrelia burgdorferi 118a plasmid 118a_lp28-5, complete sequence	Spirochaetales	-	Spirochaetia	Spirochaetes	Bacteria	27336	25.3475	-	-	-	-	-	-	-	-	non-mob
NC_012233	Borrelia burgdorferi 118a plasmid 118a_lp28-6, complete sequence	Spirochaetales	-	Spirochaetia	Spirochaetes	Bacteria	29233	31.8065	-	-	-	-	-	-	-	-	non-mob
NC_012229	Borrelia burgdorferi 118a plasmid 118a_lp32-3, complete sequence	Spirochaetales	-	Spirochaetia	Spirochaetes	Bacteria	17205	30.0436	-	-	-	-	-	-	-	-	non-mob
NC_012245	Borrelia burgdorferi 118a plasmid 118a_lp36, complete sequence	Spirochaetales	-	Spirochaetia	Spirochaetes	Bacteria	27241	25.4286	-	-	-	-	-	-	-	-	non-mob
NC_012232	Borrelia burgdorferi 118a plasmid 118a_lp38, complete sequence	Spirochaetales	-	Spirochaetia	Spirochaetes	Bacteria	27759	25.4404	-	-	-	-	-	-	-	-	non-mob
NC_012241	Borrelia burgdorferi 118a plasmid 118a_lp54, complete sequence	Spirochaetales	-	Spirochaetia	Spirochaetes	Bacteria	54027	28.1526	-	-	-	-	-	-	-	-	non-mob
NC_011853	Borrelia burgdorferi 156a plasmid 156a_cp26, complete sequence	Spirochaetales	-	Spirochaetia	Spirochaetes	Bacteria	26522	26.2386	-	-	-	-	-	-	-	-	non-mob
NC_011846	Borrelia burgdorferi 156a plasmid 156a_cp32-1, complete sequence	Spirochaetales	-	Spirochaetia	Spirochaetes	Bacteria	14883	26.5739	-	-	-	-	-	-	-	-	non-mob
NC_011850	Borrelia burgdorferi 156a plasmid 156a_cp32-11, complete sequence	Spirochaetales	-	Spirochaetia	Spirochaetes	Bacteria	30439	29.0318	-	-	-	-	-	-	-	-	non-mob
NC_011841	Borrelia burgdorferi 156a plasmid 156a_cp32-12, complete sequence	Spirochaetales	-	Spirochaetia	Spirochaetes	Bacteria	30652	29.538	-	-	-	-	-	-	-	-	non-mob
NC_011851	Borrelia burgdorferi 156a plasmid 156a_cp32-3, complete sequence	Spirochaetales	-	Spirochaetia	Spirochaetes	Bacteria	30280	28.821	-	-	-	-	-	-	-	-	non-mob
NC_011849	Borrelia burgdorferi 156a plasmid 156a_cp32-4, complete sequence	Spirochaetales	-	Spirochaetia	Spirochaetes	Bacteria	30300	29.2508	-	-	-	-	-	-	-	-	non-mob
NC_011843	Borrelia burgdorferi 156a plasmid 156a_cp32-6, complete sequence	Spirochaetales	-	Spirochaetia	Spirochaetes	Bacteria	30293	29.142	-	-	-	-	-	-	-	-	non-mob
NC_011845	Borrelia burgdorferi 156a plasmid 156a_cp32-7, complete sequence	Spirochaetales	-	Spirochaetia	Spirochaetes	Bacteria	21329	28.848	-	-	-	-	-	-	-	-	non-mob
NC_011847	Borrelia burgdorferi 156a plasmid 156a_cp32-8, complete sequence	Spirochaetales	-	Spirochaetia	Spirochaetes	Bacteria	30946	29.0377	-	-	-	-	-	-	-	-	non-mob
NC_011865	Borrelia burgdorferi 156a plasmid 156a_lp17, complete sequence	Spirochaetales	-	Spirochaetia	Spirochaetes	Bacteria	17849	23.9565	-	-	-	-	-	-	-	-	non-mob
NC_011863	Borrelia burgdorferi 156a plasmid 156a_lp25, complete sequence	Spirochaetales	-	Spirochaetia	Spirochaetes	Bacteria	24910	25.4155	-	-	-	-	-	-	-	-	non-mob
NC_011864	Borrelia burgdorferi 156a plasmid 156a_lp28-1, complete sequence	Spirochaetales	-	Spirochaetia	Spirochaetes	Bacteria	24159	33.1802	-	-	-	-	-	-	-	-	non-mob
NC_011874	Borrelia burgdorferi 156a plasmid 156a_lp28-3, complete sequence	Spirochaetales	-	Spirochaetia	Spirochaetes	Bacteria	28770	25.0434	-	-	-	-	-	-	-	-	non-mob
NC_011862	Borrelia burgdorferi 156a plasmid 156a_lp28-4, complete sequence	Spirochaetales	-	Spirochaetia	Spirochaetes	Bacteria	29501	24.5517	-	-	-	-	-	-	-	-	non-mob
NC_011866	Borrelia burgdorferi 156a plasmid 156a_lp28-5, complete sequence	Spirochaetales	-	Spirochaetia	Spirochaetes	Bacteria	27342	25.342	-	-	-	-	-	-	-	-	non-mob
NC_011872	Borrelia burgdorferi 156a plasmid 156a_lp28-6, complete sequence	Spirochaetales	-	Spirochaetia	Spirochaetes	Bacteria	26705	32.376	-	-	-	-	-	-	-	-	non-mob
NC_011870	Borrelia burgdorferi 156a plasmid 156a_lp36, complete sequence	Spirochaetales	-	Spirochaetia	Spirochaetes	Bacteria	23638	25.4336	-	-	-	-	-	-	-	-	non-mob
NC_011868	Borrelia burgdorferi 156a plasmid 156a_lp38, complete sequence	Spirochaetales	-	Spirochaetia	Spirochaetes	Bacteria	30302	25.2558	-	-	-	-	-	-	-	-	non-mob
NC_011876	Borrelia burgdorferi 156a plasmid 156a_lp54, complete sequence	Spirochaetales	-	Spirochaetia	Spirochaetes	Bacteria	53885	28.1414	-	-	-	-	-	-	-	-	non-mob
NC_018983	Borrelia burgdorferi 297 plasmid 297_cp26, complete sequence	Spirochaetales	-	Spirochaetia	Spirochaetes	Bacteria	26514	26.2013	-	-	-	-	-	-	-	-	non-mob
NC_019003	Borrelia burgdorferi 297 plasmid 297_cp32-1, complete sequence	Spirochaetales	-	Spirochaetia	Spirochaetes	Bacteria	30902	29.202	-	-	-	-	-	-	-	-	non-mob
NC_019004	Borrelia burgdorferi 297 plasmid 297_cp32-11, complete sequence	Spirochaetales	-	Spirochaetia	Spirochaetes	Bacteria	30286	28.8549	-	-	-	-	-	-	-	-	non-mob
NC_018979	Borrelia burgdorferi 297 plasmid 297_cp32-12, complete sequence	Spirochaetales	-	Spirochaetia	Spirochaetes	Bacteria	30795	29.2742	-	-	-	-	-	-	-	-	non-mob
NC_019006	Borrelia burgdorferi 297 plasmid 297_cp32-3, complete sequence	Spirochaetales	-	Spirochaetia	Spirochaetes	Bacteria	30262	28.8415	-	-	-	-	-	-	-	-	non-mob
NC_018984	Borrelia burgdorferi 297 plasmid 297_cp32-4, complete sequence	Spirochaetales	-	Spirochaetia	Spirochaetes	Bacteria	30301	29.1938	-	-	-	-	-	-	-	-	non-mob
NC_018981	Borrelia burgdorferi 297 plasmid 297_cp32-5, complete sequence	Spirochaetales	-	Spirochaetia	Spirochaetes	Bacteria	30636	29.2499	-	-	-	-	-	-	-	-	non-mob
NC_019005	Borrelia burgdorferi 297 plasmid 297_cp32-6, complete sequence	Spirochaetales	-	Spirochaetia	Spirochaetes	Bacteria	30641	29.1244	-	-	-	-	-	-	-	-	non-mob
NC_018980	Borrelia burgdorferi 297 plasmid 297_cp32-7, complete sequence	Spirochaetales	-	Spirochaetia	Spirochaetes	Bacteria	21165	28.8212	-	-	-	-	-	-	-	-	non-mob
NC_018982	Borrelia burgdorferi 297 plasmid 297_cp32-9, complete sequence	Spirochaetales	-	Spirochaetia	Spirochaetes	Bacteria	21172	28.2779	-	-	-	-	-	-	-	-	non-mob
NC_018992	Borrelia burgdorferi 297 plasmid 297_lp17, complete sequence	Spirochaetales	-	Spirochaetia	Spirochaetes	Bacteria	12965	24.1111	-	-	-	-	-	-	-	-	non-mob
NC_018988	Borrelia burgdorferi 297 plasmid 297_lp28-1, complete sequence	Spirochaetales	-	Spirochaetia	Spirochaetes	Bacteria	20978	30.6845	-	-	-	-	-	-	-	-	non-mob
NC_018990	Borrelia burgdorferi 297 plasmid 297_lp28-3, complete sequence	Spirochaetales	-	Spirochaetia	Spirochaetes	Bacteria	25211	24.9653	-	-	-	-	-	-	-	-	non-mob
NC_018993	Borrelia burgdorferi 297 plasmid 297_lp28-4, complete sequence	Spirochaetales	-	Spirochaetia	Spirochaetes	Bacteria	25788	24.461	-	-	-	-	-	-	-	-	non-mob
NC_018989	Borrelia burgdorferi 297 plasmid 297_lp28-5, complete sequence	Spirochaetales	-	Spirochaetia	Spirochaetes	Bacteria	20974	24.3063	-	-	-	-	-	-	-	-	non-mob
NC_018987	Borrelia burgdorferi 297 plasmid 297_lp28-6, complete sequence	Spirochaetales	-	Spirochaetia	Spirochaetes	Bacteria	22135	33.0066	-	-	-	-	-	-	-	-	non-mob
NC_018986	Borrelia burgdorferi 297 plasmid 297_lp36, complete sequence	Spirochaetales	-	Spirochaetia	Spirochaetes	Bacteria	22715	25.6527	-	-	-	-	-	-	-	-	non-mob
NC_018991	Borrelia burgdorferi 297 plasmid 297_lp38, complete sequence	Spirochaetales	-	Spirochaetia	Spirochaetes	Bacteria	27035	25.3782	-	-	-	-	-	-	-	-	non-mob
NC_013128	Borrelia burgdorferi 297 plasmid 297_lp54, complete sequence	Spirochaetales	-	Spirochaetia	Spirochaetes	Bacteria	48220	28.2601	-	-	-	-	-	-	-	-	non-mob
NC_004971	Borrelia burgdorferi 297 plasmid cp18-2, complete sequence	Spirochaetales	-	Spirochaetia	Spirochaetes	Bacteria	21170	28.29	-	-	-	-	-	-	-	-	non-mob
NC_012513	Borrelia burgdorferi 29805 plasmid 29805_cp26, complete sequence	Spirochaetales	-	Spirochaetia	Spirochaetes	Bacteria	26537	26.333	-	-	-	-	-	-	-	-	non-mob
NC_012516	Borrelia burgdorferi 29805 plasmid 29805_cp32-12, complete sequence	Spirochaetales	-	Spirochaetia	Spirochaetes	Bacteria	27704	28.1187	-	-	-	-	-	-	-	-	non-mob
NC_012511	Borrelia burgdorferi 29805 plasmid 29805_cp32-4, complete sequence	Spirochaetales	-	Spirochaetia	Spirochaetes	Bacteria	30617	29.0949	-	-	-	-	-	-	-	-	non-mob
NC_012517	Borrelia burgdorferi 29805 plasmid 29805_cp32-5, complete sequence	Spirochaetales	-	Spirochaetia	Spirochaetes	Bacteria	22534	28.3705	-	-	-	-	-	-	-	-	non-mob
NC_012514	Borrelia burgdorferi 29805 plasmid 29805_cp32-7, complete sequence	Spirochaetales	-	Spirochaetia	Spirochaetes	Bacteria	29694	29.245	-	-	-	-	-	-	-	-	non-mob
NC_012510	Borrelia burgdorferi 29805 plasmid 29805_cp32-9, complete sequence	Spirochaetales	-	Spirochaetia	Spirochaetes	Bacteria	30414	29.1017	-	-	-	-	-	-	-	-	non-mob
NC_012500	Borrelia burgdorferi 29805 plasmid 29805_lp17, complete sequence	Spirochaetales	-	Spirochaetia	Spirochaetes	Bacteria	17032	22.9392	-	-	-	-	-	-	-	-	non-mob
NC_012503	Borrelia burgdorferi 29805 plasmid 29805_lp25, complete sequence	Spirochaetales	-	Spirochaetia	Spirochaetes	Bacteria	24093	23.3387	-	-	-	-	-	-	-	-	non-mob
NC_012502	Borrelia burgdorferi 29805 plasmid 29805_lp28-2, complete sequence	Spirochaetales	-	Spirochaetia	Spirochaetes	Bacteria	29870	31.6237	-	-	-	-	-	-	-	-	non-mob
NC_012507	Borrelia burgdorferi 29805 plasmid 29805_lp28-3, complete sequence	Spirochaetales	-	Spirochaetia	Spirochaetes	Bacteria	31052	25.1578	-	-	-	-	-	-	-	-	non-mob
NC_012501	Borrelia burgdorferi 29805 plasmid 29805_lp28-4, complete sequence	Spirochaetales	-	Spirochaetia	Spirochaetes	Bacteria	29469	24.5241	-	-	-	-	-	-	-	-	non-mob
NC_012495	Borrelia burgdorferi 29805 plasmid 29805_lp28-6, complete sequence	Spirochaetales	-	Spirochaetia	Spirochaetes	Bacteria	30159	31.8446	-	-	-	-	-	-	-	-	non-mob
NC_012498	Borrelia burgdorferi 29805 plasmid 29805_lp36, complete sequence	Spirochaetales	-	Spirochaetia	Spirochaetes	Bacteria	34551	30.222	-	-	-	-	-	-	-	-	non-mob
NC_012508	Borrelia burgdorferi 29805 plasmid 29805_lp38, complete sequence	Spirochaetales	-	Spirochaetia	Spirochaetes	Bacteria	38696	26.1293	-	-	-	-	-	-	-	-	non-mob
NC_012505	Borrelia burgdorferi 29805 plasmid 29805_lp54, complete sequence	Spirochaetales	-	Spirochaetia	Spirochaetes	Bacteria	53849	28.1082	-	-	-	-	-	-	-	-	non-mob
NC_012104	Borrelia burgdorferi 64b plasmid 64b_cp26, complete sequence	Spirochaetales	-	Spirochaetia	Spirochaetes	Bacteria	26525	26.2846	-	-	-	-	-	-	-	-	non-mob
NC_012110	Borrelia burgdorferi 64b plasmid 64b_cp32-1, complete sequence	Spirochaetales	-	Spirochaetia	Spirochaetes	Bacteria	30327	29.1423	-	-	-	-	-	-	-	-	non-mob
NC_012112	Borrelia burgdorferi 64b plasmid 64b_cp32-11, complete sequence	Spirochaetales	-	Spirochaetia	Spirochaetes	Bacteria	30260	29.0152	-	-	-	-	-	-	-	-	non-mob
NC_012106	Borrelia burgdorferi 64b plasmid 64b_cp32-3-8, complete sequence	Spirochaetales	-	Spirochaetia	Spirochaetes	Bacteria	61062	29.0786	-	-	-	-	-	-	-	-	non-mob
NC_012105	Borrelia burgdorferi 64b plasmid 64b_cp32-4, complete sequence	Spirochaetales	-	Spirochaetia	Spirochaetes	Bacteria	30375	29.3893	-	-	-	-	-	-	-	-	non-mob
NC_012111	Borrelia burgdorferi 64b plasmid 64b_cp32-5, complete sequence	Spirochaetales	-	Spirochaetia	Spirochaetes	Bacteria	30884	29.1737	-	-	-	-	-	-	-	-	non-mob
NC_012114	Borrelia burgdorferi 64b plasmid 64b_cp32-6, complete sequence	Spirochaetales	-	Spirochaetia	Spirochaetes	Bacteria	30755	29.088	-	-	-	-	-	-	-	-	non-mob
NC_012113	Borrelia burgdorferi 64b plasmid 64b_cp32-7, complete sequence	Spirochaetales	-	Spirochaetia	Spirochaetes	Bacteria	29673	29.2657	-	-	-	-	-	-	-	-	non-mob
NC_012107	Borrelia burgdorferi 64b plasmid 64b_cp32-9, complete sequence	Spirochaetales	-	Spirochaetia	Spirochaetes	Bacteria	22471	28.5613	-	-	-	-	-	-	-	-	non-mob
NC_012179	Borrelia burgdorferi 64b plasmid 64b_lp17, complete sequence	Spirochaetales	-	Spirochaetia	Spirochaetes	Bacteria	16600	22.8494	-	-	-	-	-	-	-	-	non-mob
NC_012168	Borrelia burgdorferi 64b plasmid 64b_lp28-1, complete sequence	Spirochaetales	-	Spirochaetia	Spirochaetes	Bacteria	30663	34.7836	-	-	-	-	-	-	-	-	non-mob
NC_012196	Borrelia burgdorferi 64b plasmid 64b_lp28-2, complete sequence	Spirochaetales	-	Spirochaetia	Spirochaetes	Bacteria	28984	31.8624	-	-	-	-	-	-	-	-	non-mob
NC_012163	Borrelia burgdorferi 64b plasmid 64b_lp28-3, complete sequence	Spirochaetales	-	Spirochaetia	Spirochaetes	Bacteria	28645	24.9921	-	-	-	-	-	-	-	-	non-mob
NC_012165	Borrelia burgdorferi 64b plasmid 64b_lp28-4, complete sequence	Spirochaetales	-	Spirochaetia	Spirochaetes	Bacteria	26992	24.8777	-	-	-	-	-	-	-	-	non-mob
NC_012174	Borrelia burgdorferi 64b plasmid 64b_lp28-5, complete sequence	Spirochaetales	-	Spirochaetia	Spirochaetes	Bacteria	26776	25.3287	-	-	-	-	-	-	-	-	non-mob
NC_012184	Borrelia burgdorferi 64b plasmid 64b_lp36, complete sequence	Spirochaetales	-	Spirochaetia	Spirochaetes	Bacteria	36826	26.9076	-	-	-	-	-	-	-	-	non-mob
NC_012182	Borrelia burgdorferi 64b plasmid 64b_lp38, complete sequence	Spirochaetales	-	Spirochaetia	Spirochaetes	Bacteria	39007	25.9466	-	-	-	-	-	-	-	-	non-mob
NC_012199	Borrelia burgdorferi 64b plasmid 64b_lp54, complete sequence	Spirochaetales	-	Spirochaetia	Spirochaetes	Bacteria	53263	28.1772	-	-	-	-	-	-	-	-	non-mob
NC_011974	Borrelia burgdorferi 72a plasmid 72a_cp26, complete sequence	Spirochaetales	-	Spirochaetia	Spirochaetes	Bacteria	26522	26.3743	-	-	-	-	-	-	-	-	non-mob
NC_011972	Borrelia burgdorferi 72a plasmid 72a_cp32-1, complete sequence	Spirochaetales	-	Spirochaetia	Spirochaetes	Bacteria	30016	29.0578	-	-	-	-	-	-	-	-	non-mob
NC_011967	Borrelia burgdorferi 72a plasmid 72a_cp32-10, complete sequence	Spirochaetales	-	Spirochaetia	Spirochaetes	Bacteria	30324	29.3365	-	-	-	-	-	-	-	-	non-mob
NC_011968	Borrelia burgdorferi 72a plasmid 72a_cp32-12, complete sequence	Spirochaetales	-	Spirochaetia	Spirochaetes	Bacteria	27704	28.1187	-	-	-	-	-	-	-	-	non-mob
NC_011965	Borrelia burgdorferi 72a plasmid 72a_cp32-13, complete sequence	Spirochaetales	-	Spirochaetia	Spirochaetes	Bacteria	30117	29.2227	-	-	-	-	-	-	-	-	non-mob
NC_011975	Borrelia burgdorferi 72a plasmid 72a_cp32-5, complete sequence	Spirochaetales	-	Spirochaetia	Spirochaetes	Bacteria	17016	27.145	-	-	-	-	-	-	-	-	non-mob
NC_011970	Borrelia burgdorferi 72a plasmid 72a_cp32-7, complete sequence	Spirochaetales	-	Spirochaetia	Spirochaetes	Bacteria	30101	29.0655	-	-	-	-	-	-	-	-	non-mob
NC_012191	Borrelia burgdorferi 72a plasmid 72a_lp17, complete sequence	Spirochaetales	-	Spirochaetia	Spirochaetes	Bacteria	18115	23.8697	-	-	-	-	-	-	-	-	non-mob
NC_012172	Borrelia burgdorferi 72a plasmid 72a_lp28-4, complete sequence	Spirochaetales	-	Spirochaetia	Spirochaetes	Bacteria	29630	24.5663	-	-	-	-	-	-	-	-	non-mob
NC_011966	Borrelia burgdorferi 72a plasmid 72a_lp32-3, complete sequence	Spirochaetales	-	Spirochaetia	Spirochaetes	Bacteria	12870	26.3092	-	-	-	-	-	-	-	-	non-mob
NC_012186	Borrelia burgdorferi 72a plasmid 72a_lp36, complete sequence	Spirochaetales	-	Spirochaetia	Spirochaetes	Bacteria	28128	25.5048	-	-	-	-	-	-	-	-	non-mob
NC_012201	Borrelia burgdorferi 72a plasmid 72a_lp38, complete sequence	Spirochaetales	-	Spirochaetia	Spirochaetes	Bacteria	27763	25.4151	-	-	-	-	-	-	-	-	non-mob
NC_012193	Borrelia burgdorferi 72a plasmid 72a_lp54, complete sequence	Spirochaetales	-	Spirochaetia	Spirochaetes	Bacteria	53686	28.1284	-	-	-	-	-	-	-	-	non-mob
NC_012263	Borrelia burgdorferi 94a plasmid 94a_cp26, complete sequence	Spirochaetales	-	Spirochaetia	Spirochaetes	Bacteria	26507	26.3176	-	-	-	-	-	-	-	-	non-mob
NC_012255	Borrelia burgdorferi 94a plasmid 94a_cp32-10, complete sequence	Spirochaetales	-	Spirochaetia	Spirochaetes	Bacteria	30162	29.378	-	-	-	-	-	-	-	-	non-mob
NC_012254	Borrelia burgdorferi 94a plasmid 94a_cp32-11, complete sequence	Spirochaetales	-	Spirochaetia	Spirochaetes	Bacteria	30648	29.2776	-	-	-	-	-	-	-	-	non-mob
NC_012250	Borrelia burgdorferi 94a plasmid 94a_cp32-5, complete sequence	Spirochaetales	-	Spirochaetia	Spirochaetes	Bacteria	29459	29.261	-	-	-	-	-	-	-	-	non-mob
NC_012259	Borrelia burgdorferi 94a plasmid 94a_cp32-6, complete sequence	Spirochaetales	-	Spirochaetia	Spirochaetes	Bacteria	30816	29.0531	-	-	-	-	-	-	-	-	non-mob
NC_012258	Borrelia burgdorferi 94a plasmid 94a_cp32-7, complete sequence	Spirochaetales	-	Spirochaetia	Spirochaetes	Bacteria	30433	28.9883	-	-	-	-	-	-	-	-	non-mob
NC_012269	Borrelia burgdorferi 94a plasmid 94a_cp9, complete sequence	Spirochaetales	-	Spirochaetia	Spirochaetes	Bacteria	8696	23.7006	-	-	-	-	-	-	-	-	non-mob
NC_012237	Borrelia burgdorferi 94a plasmid 94a_lp17, complete sequence	Spirochaetales	-	Spirochaetia	Spirochaetes	Bacteria	18110	23.926	-	-	-	-	-	-	-	-	non-mob
NC_012231	Borrelia burgdorferi 94a plasmid 94a_lp28-3, complete sequence	Spirochaetales	-	Spirochaetia	Spirochaetes	Bacteria	26181	25.19	-	-	-	-	-	-	-	-	non-mob
NC_012235	Borrelia burgdorferi 94a plasmid 94a_lp28-4, complete sequence	Spirochaetales	-	Spirochaetia	Spirochaetes	Bacteria	28038	24.449	-	-	-	-	-	-	-	-	non-mob
NC_012246	Borrelia burgdorferi 94a plasmid 94a_lp36, complete sequence	Spirochaetales	-	Spirochaetia	Spirochaetes	Bacteria	28234	25.4941	-	-	-	-	-	-	-	-	non-mob
NC_012244	Borrelia burgdorferi 94a plasmid 94a_lp54, complete sequence	Spirochaetales	-	Spirochaetia	Spirochaetes	Bacteria	53756	28.1481	-	-	-	-	-	-	-	-	non-mob
NC_012249	Borrelia burgdorferi 94a plasmid 94a_lp56, complete sequence	Spirochaetales	-	Spirochaetia	Spirochaetes	Bacteria	21082	24.9312	-	-	-	-	-	-	-	-	non-mob
NC_004988	Borrelia burgdorferi ATCC 35210 plasmid lp16.9, complete sequence	Spirochaetales	-	Spirochaetia	Spirochaetes	Bacteria	16933	23.0674	-	-	-	-	-	-	-	-	non-mob
NC_001903	Borrelia burgdorferi B31 plasmid cp26, complete sequence	Spirochaetales	-	Spirochaetia	Spirochaetes	Bacteria	26498	26.3001	-	-	-	-	-	-	-	-	non-mob
NC_000948	Borrelia burgdorferi B31 plasmid cp32-1, complete sequence	Spirochaetales	-	Spirochaetia	Spirochaetes	Bacteria	30750	29.3626	-	-	-	-	-	-	-	-	non-mob
NC_000949	Borrelia burgdorferi B31 plasmid cp32-3, complete sequence	Spirochaetales	-	Spirochaetia	Spirochaetes	Bacteria	30223	28.8522	-	-	-	-	-	-	-	-	non-mob
NC_000950	Borrelia burgdorferi B31 plasmid cp32-4, complete sequence	Spirochaetales	-	Spirochaetia	Spirochaetes	Bacteria	30299	29.2914	-	-	-	-	-	-	-	-	non-mob
NC_000951	Borrelia burgdorferi B31 plasmid cp32-6, complete sequence	Spirochaetales	-	Spirochaetia	Spirochaetes	Bacteria	29838	29.3384	-	-	-	-	-	-	-	-	non-mob
NC_000952	Borrelia burgdorferi B31 plasmid cp32-7, complete sequence	Spirochaetales	-	Spirochaetia	Spirochaetes	Bacteria	30800	29.0747	-	-	-	-	-	-	-	-	non-mob
NC_000953	Borrelia burgdorferi B31 plasmid cp32-8, complete sequence	Spirochaetales	-	Spirochaetia	Spirochaetes	Bacteria	30885	29.1339	-	-	-	-	-	-	-	-	non-mob
NC_000954	Borrelia burgdorferi B31 plasmid cp32-9, complete sequence	Spirochaetales	-	Spirochaetia	Spirochaetes	Bacteria	30651	29.3204	-	-	-	-	-	-	-	-	non-mob
NC_001904	Borrelia burgdorferi B31 plasmid cp9, complete sequence	Spirochaetales	-	Spirochaetia	Spirochaetes	Bacteria	9386	23.6949	-	-	-	-	-	-	-	-	non-mob
NC_001849	Borrelia burgdorferi B31 plasmid lp17, complete sequence	Spirochaetales	-	Spirochaetia	Spirochaetes	Bacteria	16821	23.1199	-	-	-	-	-	-	-	-	non-mob
NC_000955	Borrelia burgdorferi B31 plasmid lp21, complete sequence	Spirochaetales	-	Spirochaetia	Spirochaetes	Bacteria	18777	20.6476	-	-	-	-	-	-	-	-	non-mob
NC_001850	Borrelia burgdorferi B31 plasmid lp25, complete sequence	Spirochaetales	-	Spirochaetia	Spirochaetes	Bacteria	24177	23.3513	-	-	-	-	-	-	-	-	non-mob
NC_001851	Borrelia burgdorferi B31 plasmid lp28-1, complete sequence	Spirochaetales	-	Spirochaetia	Spirochaetes	Bacteria	28155	32.7473	-	-	-	-	-	-	-	-	non-mob
NC_001852	Borrelia burgdorferi B31 plasmid lp28-2, complete sequence	Spirochaetales	-	Spirochaetia	Spirochaetes	Bacteria	29766	31.6435	-	-	-	-	-	-	-	-	non-mob
NC_001853	Borrelia burgdorferi B31 plasmid lp28-3, complete sequence	Spirochaetales	-	Spirochaetia	Spirochaetes	Bacteria	28601	25.0428	-	-	-	-	-	-	-	-	non-mob
NC_001854	Borrelia burgdorferi B31 plasmid lp28-4, complete sequence	Spirochaetales	-	Spirochaetia	Spirochaetes	Bacteria	27323	24.5251	-	-	-	-	-	-	-	-	non-mob
NC_001855	Borrelia burgdorferi B31 plasmid lp36, complete sequence	Spirochaetales	-	Spirochaetia	Spirochaetes	Bacteria	36849	26.9288	-	-	-	-	-	-	-	-	non-mob
NC_001856	Borrelia burgdorferi B31 plasmid lp38, complete sequence	Spirochaetales	-	Spirochaetia	Spirochaetes	Bacteria	38829	26.0695	-	-	-	-	-	-	-	-	non-mob
NC_000957	Borrelia burgdorferi B31 plasmid lp5, complete sequence	Spirochaetales	-	Spirochaetia	Spirochaetes	Bacteria	5228	23.8186	-	-	-	-	-	-	-	-	non-mob
NC_001857	Borrelia burgdorferi B31 plasmid lp54, complete sequence	Spirochaetales	-	Spirochaetia	Spirochaetes	Bacteria	53657	28.138	-	-	-	-	-	-	-	-	non-mob
NC_000956	Borrelia burgdorferi B31 plasmid lp56, complete sequence	Spirochaetales	-	Spirochaetia	Spirochaetes	Bacteria	52971	27.2885	-	-	-	-	-	-	-	-	non-mob
NC_012512	Borrelia burgdorferi Bol26 plasmid Bol26_cp26, complete sequence	Spirochaetales	-	Spirochaetia	Spirochaetes	Bacteria	26523	26.2565	-	-	-	-	-	-	-	-	non-mob
NC_012518	Borrelia burgdorferi Bol26 plasmid Bol26_cp32-12, complete sequence	Spirochaetales	-	Spirochaetia	Spirochaetes	Bacteria	31433	29.469	-	-	-	-	-	-	-	-	non-mob
NC_012509	Borrelia burgdorferi Bol26 plasmid Bol26_cp32-5, complete sequence	Spirochaetales	-	Spirochaetia	Spirochaetes	Bacteria	30186	29.3414	-	-	-	-	-	-	-	-	non-mob
NC_012515	Borrelia burgdorferi Bol26 plasmid Bol26_cp32-9, complete sequence	Spirochaetales	-	Spirochaetia	Spirochaetes	Bacteria	30597	29.2676	-	-	-	-	-	-	-	-	non-mob
NC_012506	Borrelia burgdorferi Bol26 plasmid Bol26_lp17, complete sequence	Spirochaetales	-	Spirochaetia	Spirochaetes	Bacteria	17287	22.8958	-	-	-	-	-	-	-	-	non-mob
NC_012497	Borrelia burgdorferi Bol26 plasmid Bol26_lp28-3, complete sequence	Spirochaetales	-	Spirochaetia	Spirochaetes	Bacteria	17941	33.6492	-	-	-	-	-	-	-	-	non-mob
NC_012499	Borrelia burgdorferi Bol26 plasmid Bol26_lp28-4, complete sequence	Spirochaetales	-	Spirochaetia	Spirochaetes	Bacteria	28812	24.3996	-	-	-	-	-	-	-	-	non-mob
NC_012494	Borrelia burgdorferi Bol26 plasmid Bol26_lp28-9, complete sequence	Spirochaetales	-	Spirochaetia	Spirochaetes	Bacteria	28200	31.9007	-	-	-	-	-	-	-	-	non-mob
NC_012496	Borrelia burgdorferi Bol26 plasmid Bol26_lp36, complete sequence	Spirochaetales	-	Spirochaetia	Spirochaetes	Bacteria	36936	26.9141	-	-	-	-	-	-	-	-	non-mob
NC_012504	Borrelia burgdorferi Bol26 plasmid Bol26_lp54, complete sequence	Spirochaetales	-	Spirochaetia	Spirochaetes	Bacteria	53655	28.167	-	-	-	-	-	-	-	-	non-mob
NC_012157	Borrelia burgdorferi CA-11.2a plasmid CA-11.2A_cp26, complete sequence	Spirochaetales	-	Spirochaetia	Spirochaetes	Bacteria	26511	26.3249	-	-	-	-	-	-	-	-	non-mob
NC_012158	Borrelia burgdorferi CA-11.2a plasmid CA-11.2A_cp32-1, complete sequence	Spirochaetales	-	Spirochaetia	Spirochaetes	Bacteria	30408	28.9069	-	-	-	-	-	-	-	-	non-mob
NC_012152	Borrelia burgdorferi CA-11.2a plasmid CA-11.2A_cp32-10, complete sequence	Spirochaetales	-	Spirochaetia	Spirochaetes	Bacteria	30290	29.4289	-	-	-	-	-	-	-	-	non-mob
NC_012156	Borrelia burgdorferi CA-11.2a plasmid CA-11.2A_cp32-13, complete sequence	Spirochaetales	-	Spirochaetia	Spirochaetes	Bacteria	30088	29.2442	-	-	-	-	-	-	-	-	non-mob
NC_012154	Borrelia burgdorferi CA-11.2a plasmid CA-11.2A_cp32-3, complete sequence	Spirochaetales	-	Spirochaetia	Spirochaetes	Bacteria	29762	29.373	-	-	-	-	-	-	-	-	non-mob
NC_012149	Borrelia burgdorferi CA-11.2a plasmid CA-11.2A_cp32-5, complete sequence	Spirochaetales	-	Spirochaetia	Spirochaetes	Bacteria	29912	29.1121	-	-	-	-	-	-	-	-	non-mob
NC_012227	Borrelia burgdorferi CA-11.2a plasmid CA-11.2A_lp17, complete sequence	Spirochaetales	-	Spirochaetia	Spirochaetes	Bacteria	18181	23.8161	-	-	-	-	-	-	-	-	non-mob
NC_012228	Borrelia burgdorferi CA-11.2a plasmid CA-11.2A_lp28-3, complete sequence	Spirochaetales	-	Spirochaetia	Spirochaetes	Bacteria	25799	24.9545	-	-	-	-	-	-	-	-	non-mob
NC_012202	Borrelia burgdorferi CA-11.2a plasmid CA-11.2A_lp36-28-4, complete sequence	Spirochaetales	-	Spirochaetia	Spirochaetes	Bacteria	54623	24.8412	-	-	-	-	-	-	-	-	non-mob
NC_012170	Borrelia burgdorferi CA-11.2a plasmid CA-11.2A_lp38, complete sequence	Spirochaetales	-	Spirochaetia	Spirochaetes	Bacteria	27775	25.4149	-	-	-	-	-	-	-	-	non-mob
NC_012194	Borrelia burgdorferi CA-11.2a plasmid CA-11.2A_lp54, complete sequence	Spirochaetales	-	Spirochaetia	Spirochaetes	Bacteria	54021	28.1557	-	-	-	-	-	-	-	-	non-mob
NC_012203	Borrelia burgdorferi CA-11.2a plasmid CA-11.2A_lp56, complete sequence	Spirochaetales	-	Spirochaetia	Spirochaetes	Bacteria	29418	31.5419	-	-	-	-	-	-	-	-	non-mob
NC_017395	Borrelia burgdorferi JD1 plasmid JD1 cp26, complete sequence	Spirochaetales	-	Spirochaetia	Spirochaetes	Bacteria	26525	26.1828	-	-	-	-	-	-	-	-	non-mob
NC_017394	Borrelia burgdorferi JD1 plasmid JD1 cp32-1+5, complete sequence	Spirochaetales	-	Spirochaetia	Spirochaetes	Bacteria	60739	29.1592	-	-	-	-	-	-	-	-	non-mob
NC_017428	Borrelia burgdorferi JD1 plasmid JD1 cp32-10, complete sequence	Spirochaetales	-	Spirochaetia	Spirochaetes	Bacteria	30314	29.3264	-	-	-	-	-	-	-	-	non-mob
NC_017393	Borrelia burgdorferi JD1 plasmid JD1 cp32-11, complete sequence	Spirochaetales	-	Spirochaetia	Spirochaetes	Bacteria	29902	29.0114	-	-	-	-	-	-	-	-	non-mob
NC_017396	Borrelia burgdorferi JD1 plasmid JD1 cp32-12, complete sequence	Spirochaetales	-	Spirochaetia	Spirochaetes	Bacteria	30019	29.2781	-	-	-	-	-	-	-	-	non-mob
NC_017427	Borrelia burgdorferi JD1 plasmid JD1 cp32-3, complete sequence	Spirochaetales	-	Spirochaetia	Spirochaetes	Bacteria	29707	28.9225	-	-	-	-	-	-	-	-	non-mob
NC_017425	Borrelia burgdorferi JD1 plasmid JD1 cp32-6, complete sequence	Spirochaetales	-	Spirochaetia	Spirochaetes	Bacteria	30804	29.0027	-	-	-	-	-	-	-	-	non-mob
NC_017426	Borrelia burgdorferi JD1 plasmid JD1 cp32-8, complete sequence	Spirochaetales	-	Spirochaetia	Spirochaetes	Bacteria	31085	29.0944	-	-	-	-	-	-	-	-	non-mob
NC_017397	Borrelia burgdorferi JD1 plasmid JD1 cp32-9, complete sequence	Spirochaetales	-	Spirochaetia	Spirochaetes	Bacteria	30697	29.2244	-	-	-	-	-	-	-	-	non-mob
NC_017410	Borrelia burgdorferi JD1 plasmid JD1 lp17, complete sequence	Spirochaetales	-	Spirochaetia	Spirochaetes	Bacteria	17522	23.9413	-	-	-	-	-	-	-	-	non-mob
NC_017409	Borrelia burgdorferi JD1 plasmid JD1 lp25, complete sequence	Spirochaetales	-	Spirochaetia	Spirochaetes	Bacteria	22827	25.3691	-	-	-	-	-	-	-	-	non-mob
NC_017404	Borrelia burgdorferi JD1 plasmid JD1 lp28-1, complete sequence	Spirochaetales	-	Spirochaetia	Spirochaetes	Bacteria	24354	32.6723	-	-	-	-	-	-	-	-	non-mob
NC_017405	Borrelia burgdorferi JD1 plasmid JD1 lp28-3, complete sequence	Spirochaetales	-	Spirochaetia	Spirochaetes	Bacteria	28797	24.9783	-	-	-	-	-	-	-	-	non-mob
NC_017407	Borrelia burgdorferi JD1 plasmid JD1 lp28-4, complete sequence	Spirochaetales	-	Spirochaetia	Spirochaetes	Bacteria	30096	24.6744	-	-	-	-	-	-	-	-	non-mob
NC_017406	Borrelia burgdorferi JD1 plasmid JD1 lp28-5, complete sequence	Spirochaetales	-	Spirochaetia	Spirochaetes	Bacteria	24614	23.8887	-	-	-	-	-	-	-	-	non-mob
NC_017408	Borrelia burgdorferi JD1 plasmid JD1 lp28-6, complete sequence	Spirochaetales	-	Spirochaetia	Spirochaetes	Bacteria	26981	32.4413	-	-	-	-	-	-	-	-	non-mob
NC_017412	Borrelia burgdorferi JD1 plasmid JD1 lp28-7, complete sequence	Spirochaetales	-	Spirochaetia	Spirochaetes	Bacteria	29993	31.6174	-	-	-	-	-	-	-	-	non-mob
NC_017411	Borrelia burgdorferi JD1 plasmid JD1 lp36, complete sequence	Spirochaetales	-	Spirochaetia	Spirochaetes	Bacteria	22808	25.5875	-	-	-	-	-	-	-	-	non-mob
NC_017413	Borrelia burgdorferi JD1 plasmid JD1 lp38, complete sequence	Spirochaetales	-	Spirochaetia	Spirochaetes	Bacteria	27590	22.8887	-	-	-	-	-	-	-	-	non-mob
NC_013129	Borrelia burgdorferi JD1 plasmid JD1_lp54, complete sequence	Spirochaetales	-	Spirochaetia	Spirochaetes	Bacteria	52916	28.1975	-	-	-	-	-	-	-	-	non-mob
NC_017401	Borrelia burgdorferi N40 plasmid N40_cp26, complete sequence	Spirochaetales	-	Spirochaetia	Spirochaetes	Bacteria	26498	26.3152	-	-	-	-	-	-	-	-	non-mob
NC_017424	Borrelia burgdorferi N40 plasmid N40_cp32-10, complete sequence	Spirochaetales	-	Spirochaetia	Spirochaetes	Bacteria	30154	29.2432	-	-	-	-	-	-	-	-	non-mob
NC_017423	Borrelia burgdorferi N40 plasmid N40_cp32-12, complete sequence	Spirochaetales	-	Spirochaetia	Spirochaetes	Bacteria	27767	28.0729	-	-	-	-	-	-	-	-	non-mob
NC_017400	Borrelia burgdorferi N40 plasmid N40_cp32-4, complete sequence	Spirochaetales	-	Spirochaetia	Spirochaetes	Bacteria	15915	27.0185	-	-	-	-	-	-	-	-	non-mob
NC_017398	Borrelia burgdorferi N40 plasmid N40_cp32-5, complete sequence	Spirochaetales	-	Spirochaetia	Spirochaetes	Bacteria	29615	29.1541	-	-	-	-	-	-	-	-	non-mob
NC_017422	Borrelia burgdorferi N40 plasmid N40_cp32-7, complete sequence	Spirochaetales	-	Spirochaetia	Spirochaetes	Bacteria	17483	27.1635	-	-	-	-	-	-	-	-	non-mob
NC_017402	Borrelia burgdorferi N40 plasmid N40_cp32-9, complete sequence	Spirochaetales	-	Spirochaetia	Spirochaetes	Bacteria	30658	28.9908	-	-	-	-	-	-	-	-	non-mob
NC_017399	Borrelia burgdorferi N40 plasmid N40_cp9, complete sequence	Spirochaetales	-	Spirochaetia	Spirochaetes	Bacteria	8722	24.272	-	-	-	-	-	-	-	-	non-mob
NC_017417	Borrelia burgdorferi N40 plasmid N40_lp17, complete sequence	Spirochaetales	-	Spirochaetia	Spirochaetes	Bacteria	20672	24.2841	-	-	-	-	-	-	-	-	non-mob
NC_017420	Borrelia burgdorferi N40 plasmid N40_lp25, complete sequence	Spirochaetales	-	Spirochaetia	Spirochaetes	Bacteria	23394	23.2624	-	-	-	-	-	-	-	-	non-mob
NC_017419	Borrelia burgdorferi N40 plasmid N40_lp28-2, complete sequence	Spirochaetales	-	Spirochaetia	Spirochaetes	Bacteria	29521	31.7401	-	-	-	-	-	-	-	-	non-mob
NC_017416	Borrelia burgdorferi N40 plasmid N40_lp28-4, complete sequence	Spirochaetales	-	Spirochaetia	Spirochaetes	Bacteria	29424	24.6228	-	-	-	-	-	-	-	-	non-mob
NC_017415	Borrelia burgdorferi N40 plasmid N40_lp28-5, complete sequence	Spirochaetales	-	Spirochaetia	Spirochaetes	Bacteria	26642	25.3359	-	-	-	-	-	-	-	-	non-mob
NC_017414	Borrelia burgdorferi N40 plasmid N40_lp36, complete sequence	Spirochaetales	-	Spirochaetia	Spirochaetes	Bacteria	29194	31.551	-	-	-	-	-	-	-	-	non-mob
NC_017421	Borrelia burgdorferi N40 plasmid N40_lp38, complete sequence	Spirochaetales	-	Spirochaetia	Spirochaetes	Bacteria	37903	26.0006	-	-	-	-	-	-	-	-	non-mob
NC_013130	Borrelia burgdorferi N40 plasmid N40_lp54, complete sequence	Spirochaetales	-	Spirochaetia	Spirochaetes	Bacteria	53786	28.1374	-	-	-	-	-	-	-	-	non-mob
NC_019225	Borrelia burgdorferi plasmid cp26, complete sequence	Spirochaetales	-	Spirochaetia	Spirochaetes	Bacteria	26510	26.2843	-	-	-	-	-	-	-	-	non-mob
NC_008443	Borrelia burgdorferi strain Ip21 plasmid, complete sequence	Spirochaetales	-	Spirochaetia	Spirochaetes	Bacteria	8303	23.365	-	-	-	-	-	-	-	-	non-mob
NC_012151	Borrelia burgdorferi WI91-23 plasmid WI91-23_cp26, complete sequence	Spirochaetales	-	Spirochaetia	Spirochaetes	Bacteria	26506	26.2318	-	-	-	-	-	-	-	-	non-mob
NC_012148	Borrelia burgdorferi WI91-23 plasmid WI91-23_cp32-1, complete sequence	Spirochaetales	-	Spirochaetia	Spirochaetes	Bacteria	30026	29.1481	-	-	-	-	-	-	-	-	non-mob
NC_012159	Borrelia burgdorferi WI91-23 plasmid WI91-23_cp32-10, complete sequence	Spirochaetales	-	Spirochaetia	Spirochaetes	Bacteria	29756	29.0866	-	-	-	-	-	-	-	-	non-mob
NC_012150	Borrelia burgdorferi WI91-23 plasmid WI91-23_cp32-11, complete sequence	Spirochaetales	-	Spirochaetia	Spirochaetes	Bacteria	30772	28.9809	-	-	-	-	-	-	-	-	non-mob
NC_012162	Borrelia burgdorferi WI91-23 plasmid WI91-23_cp32-4, complete sequence	Spirochaetales	-	Spirochaetia	Spirochaetes	Bacteria	13540	26.7504	-	-	-	-	-	-	-	-	non-mob
NC_012153	Borrelia burgdorferi WI91-23 plasmid WI91-23_cp32-5, complete sequence	Spirochaetales	-	Spirochaetia	Spirochaetes	Bacteria	18338	27.6366	-	-	-	-	-	-	-	-	non-mob
NC_012160	Borrelia burgdorferi WI91-23 plasmid WI91-23_cp32-6, complete sequence	Spirochaetales	-	Spirochaetia	Spirochaetes	Bacteria	30017	29.3967	-	-	-	-	-	-	-	-	non-mob
NC_012161	Borrelia burgdorferi WI91-23 plasmid WI91-23_cp32-7, complete sequence	Spirochaetales	-	Spirochaetia	Spirochaetes	Bacteria	30052	29.1428	-	-	-	-	-	-	-	-	non-mob
NC_012155	Borrelia burgdorferi WI91-23 plasmid WI91-23_cp9-3, complete sequence	Spirochaetales	-	Spirochaetia	Spirochaetes	Bacteria	8706	24.0754	-	-	-	-	-	-	-	-	non-mob
NC_012188	Borrelia burgdorferi WI91-23 plasmid WI91-23_lp17, complete sequence	Spirochaetales	-	Spirochaetia	Spirochaetes	Bacteria	15386	23.3914	-	-	-	-	-	-	-	-	non-mob
NC_012178	Borrelia burgdorferi WI91-23 plasmid WI91-23_lp25, complete sequence	Spirochaetales	-	Spirochaetia	Spirochaetes	Bacteria	24661	23.2391	-	-	-	-	-	-	-	-	non-mob
NC_012197	Borrelia burgdorferi WI91-23 plasmid WI91-23_lp28-1, complete sequence	Spirochaetales	-	Spirochaetia	Spirochaetes	Bacteria	26634	32.5749	-	-	-	-	-	-	-	-	non-mob
NC_012171	Borrelia burgdorferi WI91-23 plasmid WI91-23_lp28-3, complete sequence	Spirochaetales	-	Spirochaetia	Spirochaetes	Bacteria	27543	25.1207	-	-	-	-	-	-	-	-	non-mob
NC_012187	Borrelia burgdorferi WI91-23 plasmid WI91-23_lp28-4, complete sequence	Spirochaetales	-	Spirochaetia	Spirochaetes	Bacteria	28237	24.4644	-	-	-	-	-	-	-	-	non-mob
NC_012195	Borrelia burgdorferi WI91-23 plasmid WI91-23_lp28-6, complete sequence	Spirochaetales	-	Spirochaetia	Spirochaetes	Bacteria	29782	32.0428	-	-	-	-	-	-	-	-	non-mob
NC_012189	Borrelia burgdorferi WI91-23 plasmid WI91-23_lp36, complete sequence	Spirochaetales	-	Spirochaetia	Spirochaetes	Bacteria	30134	25.5426	-	-	-	-	-	-	-	-	non-mob
NC_012167	Borrelia burgdorferi WI91-23 plasmid WI91-23_lp38, complete sequence	Spirochaetales	-	Spirochaetia	Spirochaetes	Bacteria	38893	26.0484	-	-	-	-	-	-	-	-	non-mob
NC_012192	Borrelia burgdorferi WI91-23 plasmid WI91-23_lp5, complete sequence	Spirochaetales	-	Spirochaetia	Spirochaetes	Bacteria	5252	23.591	-	-	-	-	-	-	-	-	non-mob
NC_012175	Borrelia burgdorferi WI91-23 plasmid WI91-23_lp54, complete sequence	Spirochaetales	-	Spirochaetia	Spirochaetes	Bacteria	53783	28.1241	-	-	-	-	-	-	-	-	non-mob
NC_012198	Borrelia burgdorferi WI91-23 plasmid WI91-23_lp56, complete sequence	Spirochaetales	-	Spirochaetia	Spirochaetes	Bacteria	27581	31.8951	-	-	-	-	-	-	-	-	non-mob
NC_011724	Borrelia burgdorferi ZS7 plasmid ZS7_cp26, complete sequence	Spirochaetales	-	Spirochaetia	Spirochaetes	Bacteria	26514	26.3295	-	-	-	-	-	-	-	-	non-mob
NC_011731	Borrelia burgdorferi ZS7 plasmid ZS7_cp32-1, complete sequence	Spirochaetales	-	Spirochaetia	Spirochaetes	Bacteria	30330	29.1428	-	-	-	-	-	-	-	-	non-mob
NC_011735	Borrelia burgdorferi ZS7 plasmid ZS7_cp32-12, complete sequence	Spirochaetales	-	Spirochaetia	Spirochaetes	Bacteria	29806	29.3297	-	-	-	-	-	-	-	-	non-mob
NC_011720	Borrelia burgdorferi ZS7 plasmid ZS7_cp32-3+10, complete sequence	Spirochaetales	-	Spirochaetia	Spirochaetes	Bacteria	48168	27.9729	-	-	-	-	-	-	-	-	non-mob
NC_011736	Borrelia burgdorferi ZS7 plasmid ZS7_cp32-4, complete sequence	Spirochaetales	-	Spirochaetia	Spirochaetes	Bacteria	30964	28.9756	-	-	-	-	-	-	-	-	non-mob
NC_011722	Borrelia burgdorferi ZS7 plasmid ZS7_cp32-9, complete sequence	Spirochaetales	-	Spirochaetia	Spirochaetes	Bacteria	30467	29.3268	-	-	-	-	-	-	-	-	non-mob
NC_011782	Borrelia burgdorferi ZS7 plasmid ZS7_lp17, complete sequence	Spirochaetales	-	Spirochaetia	Spirochaetes	Bacteria	17266	22.9179	-	-	-	-	-	-	-	-	non-mob
NC_011783	Borrelia burgdorferi ZS7 plasmid ZS7_lp25, complete sequence	Spirochaetales	-	Spirochaetia	Spirochaetes	Bacteria	24326	23.3413	-	-	-	-	-	-	-	-	non-mob
NC_011780	Borrelia burgdorferi ZS7 plasmid ZS7_lp28-1, complete sequence	Spirochaetales	-	Spirochaetia	Spirochaetes	Bacteria	23422	31.5473	-	-	-	-	-	-	-	-	non-mob
NC_011779	Borrelia burgdorferi ZS7 plasmid ZS7_lp28-2, complete sequence	Spirochaetales	-	Spirochaetia	Spirochaetes	Bacteria	29758	31.615	-	-	-	-	-	-	-	-	non-mob
NC_011781	Borrelia burgdorferi ZS7 plasmid ZS7_lp28-3, complete sequence	Spirochaetales	-	Spirochaetia	Spirochaetes	Bacteria	28414	25.0757	-	-	-	-	-	-	-	-	non-mob
NC_011785	Borrelia burgdorferi ZS7 plasmid ZS7_lp28-4, complete sequence	Spirochaetales	-	Spirochaetia	Spirochaetes	Bacteria	28885	24.4002	-	-	-	-	-	-	-	-	non-mob
NC_011778	Borrelia burgdorferi ZS7 plasmid ZS7_lp36, complete sequence	Spirochaetales	-	Spirochaetia	Spirochaetes	Bacteria	36852	26.8913	-	-	-	-	-	-	-	-	non-mob
NC_011784	Borrelia burgdorferi ZS7 plasmid ZS7_lp54, complete sequence	Spirochaetales	-	Spirochaetia	Spirochaetes	Bacteria	53615	28.1488	-	-	-	-	-	-	-	-	non-mob
NC_017774	Borrelia crocidurae str. Achema plasmid unnamed, complete sequence	Spirochaetales	-	Spirochaetia	Spirochaetes	Bacteria	5918	29.3168	-	-	-	-	-	-	-	-	non-mob
NC_017775	Borrelia crocidurae str. Achema plasmid unnamed, complete sequence	Spirochaetales	-	Spirochaetia	Spirochaetes	Bacteria	5135	24.1675	-	-	-	-	-	-	-	-	non-mob
NC_017776	Borrelia crocidurae str. Achema plasmid unnamed, complete sequence	Spirochaetales	-	Spirochaetia	Spirochaetes	Bacteria	4881	34.1797	-	-	-	-	-	-	-	-	non-mob
NC_017777	Borrelia crocidurae str. Achema plasmid unnamed, complete sequence	Spirochaetales	-	Spirochaetia	Spirochaetes	Bacteria	4807	35.8895	-	-	-	-	-	-	-	-	non-mob
NC_017778	Borrelia crocidurae str. Achema plasmid unnamed, complete sequence	Spirochaetales	-	Spirochaetia	Spirochaetes	Bacteria	173158	26.3526	-	-	-	-	-	-	-	-	non-mob
NC_017779	Borrelia crocidurae str. Achema plasmid unnamed, complete sequence	Spirochaetales	-	Spirochaetia	Spirochaetes	Bacteria	9473	28.7053	-	-	-	-	-	-	-	-	non-mob
NC_017780	Borrelia crocidurae str. Achema plasmid unnamed, complete sequence	Spirochaetales	-	Spirochaetia	Spirochaetes	Bacteria	15552	27.9144	-	-	-	-	-	-	-	-	non-mob
NC_017781	Borrelia crocidurae str. Achema plasmid unnamed, complete sequence	Spirochaetales	-	Spirochaetia	Spirochaetes	Bacteria	13275	33.1503	-	-	-	-	-	-	-	-	non-mob
NC_017782	Borrelia crocidurae str. Achema plasmid unnamed, complete sequence	Spirochaetales	-	Spirochaetia	Spirochaetes	Bacteria	11572	28.522	-	-	-	-	-	-	-	-	non-mob
NC_017783	Borrelia crocidurae str. Achema plasmid unnamed, complete sequence	Spirochaetales	-	Spirochaetia	Spirochaetes	Bacteria	10942	25.7111	-	-	-	-	-	-	-	-	non-mob
NC_017784	Borrelia crocidurae str. Achema plasmid unnamed, complete sequence	Spirochaetales	-	Spirochaetia	Spirochaetes	Bacteria	10110	35.5953	-	-	-	-	-	-	-	-	non-mob
NC_017785	Borrelia crocidurae str. Achema plasmid unnamed, complete sequence	Spirochaetales	-	Spirochaetia	Spirochaetes	Bacteria	3308	34.3032	-	-	-	-	-	-	-	-	non-mob
NC_017786	Borrelia crocidurae str. Achema plasmid unnamed, complete sequence	Spirochaetales	-	Spirochaetia	Spirochaetes	Bacteria	40912	31.25	-	-	-	-	-	-	-	-	non-mob
NC_017787	Borrelia crocidurae str. Achema plasmid unnamed, complete sequence	Spirochaetales	-	Spirochaetia	Spirochaetes	Bacteria	50097	30.5527	-	-	-	-	-	-	-	-	non-mob
NC_017788	Borrelia crocidurae str. Achema plasmid unnamed, complete sequence	Spirochaetales	-	Spirochaetia	Spirochaetes	Bacteria	3194	23.8885	-	-	-	-	-	-	-	-	non-mob
NC_017789	Borrelia crocidurae str. Achema plasmid unnamed, complete sequence	Spirochaetales	-	Spirochaetia	Spirochaetes	Bacteria	3137	25.0239	-	-	-	-	-	-	-	-	non-mob
NC_017794	Borrelia crocidurae str. Achema plasmid unnamed, complete sequence	Spirochaetales	-	Spirochaetia	Spirochaetes	Bacteria	18092	31.1342	-	-	-	-	-	-	-	-	non-mob
NC_017795	Borrelia crocidurae str. Achema plasmid unnamed, complete sequence	Spirochaetales	-	Spirochaetia	Spirochaetes	Bacteria	2005	31.0224	-	-	-	-	-	-	-	-	non-mob
NC_017796	Borrelia crocidurae str. Achema plasmid unnamed, complete sequence	Spirochaetales	-	Spirochaetia	Spirochaetes	Bacteria	28620	30.8944	-	-	-	-	-	-	-	-	non-mob
NC_017797	Borrelia crocidurae str. Achema plasmid unnamed, complete sequence	Spirochaetales	-	Spirochaetia	Spirochaetes	Bacteria	23530	26.0379	-	-	-	-	-	-	-	-	non-mob
NC_017798	Borrelia crocidurae str. Achema plasmid unnamed, complete sequence	Spirochaetales	-	Spirochaetia	Spirochaetes	Bacteria	18431	30.1231	-	-	-	-	-	-	-	-	non-mob
NC_017799	Borrelia crocidurae str. Achema plasmid unnamed, complete sequence	Spirochaetales	-	Spirochaetia	Spirochaetes	Bacteria	2105	26.8409	-	-	-	-	-	-	-	-	non-mob
NC_017800	Borrelia crocidurae str. Achema plasmid unnamed, complete sequence	Spirochaetales	-	Spirochaetia	Spirochaetes	Bacteria	2287	28.3778	-	-	-	-	-	-	-	-	non-mob
NC_017801	Borrelia crocidurae str. Achema plasmid unnamed, complete sequence	Spirochaetales	-	Spirochaetia	Spirochaetes	Bacteria	2348	23.1687	-	-	-	-	-	-	-	-	non-mob
NC_017802	Borrelia crocidurae str. Achema plasmid unnamed, complete sequence	Spirochaetales	-	Spirochaetia	Spirochaetes	Bacteria	2317	23.2197	-	-	-	-	-	-	-	-	non-mob
NC_017809	Borrelia crocidurae str. Achema plasmid unnamed, complete sequence	Spirochaetales	-	Spirochaetia	Spirochaetes	Bacteria	5850	34.9109	-	-	-	-	-	-	-	-	non-mob
NC_017810	Borrelia crocidurae str. Achema plasmid unnamed, complete sequence	Spirochaetales	-	Spirochaetia	Spirochaetes	Bacteria	5113	34.7154	-	-	-	-	-	-	-	-	non-mob
NC_017811	Borrelia crocidurae str. Achema plasmid unnamed, complete sequence	Spirochaetales	-	Spirochaetia	Spirochaetes	Bacteria	4141	23.6759	-	-	-	-	-	-	-	-	non-mob
NC_017812	Borrelia crocidurae str. Achema plasmid unnamed, complete sequence	Spirochaetales	-	Spirochaetia	Spirochaetes	Bacteria	9717	24.1043	-	-	-	-	-	-	-	-	non-mob
NC_017813	Borrelia crocidurae str. Achema plasmid unnamed, complete sequence	Spirochaetales	-	Spirochaetia	Spirochaetes	Bacteria	14016	32.5958	-	-	-	-	-	-	-	-	non-mob
NC_017814	Borrelia crocidurae str. Achema plasmid unnamed, complete sequence	Spirochaetales	-	Spirochaetia	Spirochaetes	Bacteria	11189	32.8295	-	-	-	-	-	-	-	-	non-mob
NC_017815	Borrelia crocidurae str. Achema plasmid unnamed, complete sequence	Spirochaetales	-	Spirochaetia	Spirochaetes	Bacteria	4031	22.6329	-	-	-	-	-	-	-	-	non-mob
NC_017816	Borrelia crocidurae str. Achema plasmid unnamed, complete sequence	Spirochaetales	-	Spirochaetia	Spirochaetes	Bacteria	3281	32.0329	-	-	-	-	-	-	-	-	non-mob
NC_017817	Borrelia crocidurae str. Achema plasmid unnamed, complete sequence	Spirochaetales	-	Spirochaetia	Spirochaetes	Bacteria	36478	30.8022	-	-	-	-	-	-	-	-	non-mob
NC_017818	Borrelia crocidurae str. Achema plasmid unnamed, complete sequence	Spirochaetales	-	Spirochaetia	Spirochaetes	Bacteria	25137	29.9295	-	-	-	-	-	-	-	-	non-mob
NC_017819	Borrelia crocidurae str. Achema plasmid unnamed, complete sequence	Spirochaetales	-	Spirochaetia	Spirochaetes	Bacteria	2091	22.5729	-	-	-	-	-	-	-	-	non-mob
NC_017820	Borrelia crocidurae str. Achema plasmid unnamed, complete sequence	Spirochaetales	-	Spirochaetia	Spirochaetes	Bacteria	3204	23.5955	-	-	-	-	-	-	-	-	non-mob
NC_017821	Borrelia crocidurae str. Achema plasmid unnamed, complete sequence	Spirochaetales	-	Spirochaetia	Spirochaetes	Bacteria	2469	24.3823	-	-	-	-	-	-	-	-	non-mob
NC_017822	Borrelia crocidurae str. Achema plasmid unnamed, complete sequence	Spirochaetales	-	Spirochaetia	Spirochaetes	Bacteria	17493	28.1037	-	-	-	-	-	-	-	-	non-mob
NC_011224	Borrelia duttonii Ly plasmid pl11, complete sequence	Spirochaetales	-	Spirochaetia	Spirochaetes	Bacteria	11226	25.2895	-	-	-	-	-	-	-	-	non-mob
NC_011226	Borrelia duttonii Ly plasmid pl15, complete sequence	Spirochaetales	-	Spirochaetia	Spirochaetes	Bacteria	15049	28.0882	-	-	-	-	-	-	-	-	non-mob
NC_011247	Borrelia duttonii Ly plasmid pl165, complete sequence	Spirochaetales	-	Spirochaetia	Spirochaetes	Bacteria	163884	26.57	-	-	-	-	-	-	-	-	non-mob
NC_011257	Borrelia duttonii Ly plasmid pl23, complete sequence	Spirochaetales	-	Spirochaetia	Spirochaetes	Bacteria	23303	26.3528	-	-	-	-	-	-	-	-	non-mob
NC_011259	Borrelia duttonii Ly plasmid pl23b, complete sequence	Spirochaetales	-	Spirochaetia	Spirochaetes	Bacteria	23036	28.9547	-	-	-	-	-	-	-	-	non-mob
NC_011261	Borrelia duttonii Ly plasmid pl26, complete sequence	Spirochaetales	-	Spirochaetia	Spirochaetes	Bacteria	26917	28.9222	-	-	-	-	-	-	-	-	non-mob
NC_011265	Borrelia duttonii Ly plasmid pl27, complete sequence	Spirochaetales	-	Spirochaetia	Spirochaetes	Bacteria	27476	28.5267	-	-	-	-	-	-	-	-	non-mob
NC_011245	Borrelia duttonii Ly plasmid pl28, complete sequence	Spirochaetales	-	Spirochaetia	Spirochaetes	Bacteria	28343	28.8678	-	-	-	-	-	-	-	-	non-mob
NC_011262	Borrelia duttonii Ly plasmid pl31, complete sequence	Spirochaetales	-	Spirochaetia	Spirochaetes	Bacteria	31021	27.8166	-	-	-	-	-	-	-	-	non-mob
NC_011264	Borrelia duttonii Ly plasmid pl32, complete sequence	Spirochaetales	-	Spirochaetia	Spirochaetes	Bacteria	31663	30.2056	-	-	-	-	-	-	-	-	non-mob
NC_011248	Borrelia duttonii Ly plasmid pl35, complete sequence	Spirochaetales	-	Spirochaetia	Spirochaetes	Bacteria	35286	31.5678	-	-	-	-	-	-	-	-	non-mob
NC_011249	Borrelia duttonii Ly plasmid pl36, complete sequence	Spirochaetales	-	Spirochaetia	Spirochaetes	Bacteria	35831	29.4801	-	-	-	-	-	-	-	-	non-mob
NC_011250	Borrelia duttonii Ly plasmid pl40, complete sequence	Spirochaetales	-	Spirochaetia	Spirochaetes	Bacteria	40353	29.8863	-	-	-	-	-	-	-	-	non-mob
NC_011251	Borrelia duttonii Ly plasmid pl41, complete sequence	Spirochaetales	-	Spirochaetia	Spirochaetes	Bacteria	41259	29.4021	-	-	-	-	-	-	-	-	non-mob
NC_011254	Borrelia duttonii Ly plasmid pl42, complete sequence	Spirochaetales	-	Spirochaetia	Spirochaetes	Bacteria	42153	30.2493	-	-	-	-	-	-	-	-	non-mob
NC_011256	Borrelia duttonii Ly plasmid pl70, complete sequence	Spirochaetales	-	Spirochaetia	Spirochaetes	Bacteria	66407	30.2287	-	-	-	-	-	-	-	-	non-mob
NC_008442	Borrelia duttonii plasmid DNA, complete sequence, strain: Ly	Spirochaetales	-	Spirochaetia	Spirochaetes	Bacteria	44010	31.1134	-	-	-	-	-	-	-	-	non-mob
NC_017725	Borrelia garinii BgVir plasmid cp26, complete sequence	Spirochaetales	-	Spirochaetia	Spirochaetes	Bacteria	27111	25.9341	-	-	-	-	-	-	-	-	non-mob
NC_017804	Borrelia garinii BgVir plasmid lp54, complete sequence	Spirochaetales	-	Spirochaetia	Spirochaetes	Bacteria	61166	26.7518	-	-	-	-	-	-	-	-	non-mob
NC_011844	Borrelia garinii Far04 plasmid Far04_cp26, complete sequence	Spirochaetales	-	Spirochaetia	Spirochaetes	Bacteria	26994	25.8057	-	-	-	-	-	-	-	-	non-mob
NC_011871	Borrelia garinii Far04 plasmid Far04_lp17, complete sequence	Spirochaetales	-	Spirochaetia	Spirochaetes	Bacteria	22433	24.1385	-	-	-	-	-	-	-	-	non-mob
NC_011875	Borrelia garinii Far04 plasmid Far04_lp25, complete sequence	Spirochaetales	-	Spirochaetia	Spirochaetes	Bacteria	25791	23.2833	-	-	-	-	-	-	-	-	non-mob
NC_011873	Borrelia garinii Far04 plasmid Far04_lp28-1, complete sequence	Spirochaetales	-	Spirochaetia	Spirochaetes	Bacteria	27689	33.5657	-	-	-	-	-	-	-	-	non-mob
NC_011869	Borrelia garinii Far04 plasmid Far04_lp32-10, complete sequence	Spirochaetales	-	Spirochaetia	Spirochaetes	Bacteria	41906	27.3684	-	-	-	-	-	-	-	-	non-mob
NC_011867	Borrelia garinii Far04 plasmid Far04_lp36, complete sequence	Spirochaetales	-	Spirochaetia	Spirochaetes	Bacteria	35446	23.8052	-	-	-	-	-	-	-	-	non-mob
NC_011877	Borrelia garinii Far04 plasmid Far04_lp54, complete sequence	Spirochaetales	-	Spirochaetia	Spirochaetes	Bacteria	58069	26.5477	-	-	-	-	-	-	-	-	non-mob
NC_006128	Borrelia garinii PBi plasmid cp26, complete sequence	Spirochaetales	-	Spirochaetia	Spirochaetes	Bacteria	27108	25.6013	-	-	-	-	-	-	-	-	non-mob
NC_006129	Borrelia garinii PBi plasmid lp54, complete sequence	Spirochaetales	-	Spirochaetia	Spirochaetes	Bacteria	55560	26.4651	-	-	-	-	-	-	-	-	non-mob
NC_011840	Borrelia garinii PBr plasmid PBr_cp26, complete sequence	Spirochaetales	-	Spirochaetia	Spirochaetes	Bacteria	27040	25.8284	-	-	-	-	-	-	-	-	non-mob
NC_011842	Borrelia garinii PBr plasmid PBr_cp32-10, complete sequence	Spirochaetales	-	Spirochaetia	Spirochaetes	Bacteria	34837	27.821	-	-	-	-	-	-	-	-	non-mob
NC_011848	Borrelia garinii PBr plasmid PBr_cp32-5, complete sequence	Spirochaetales	-	Spirochaetia	Spirochaetes	Bacteria	29694	29.2079	-	-	-	-	-	-	-	-	non-mob
NC_011861	Borrelia garinii PBr plasmid PBr_lp17, complete sequence	Spirochaetales	-	Spirochaetia	Spirochaetes	Bacteria	20872	24.3197	-	-	-	-	-	-	-	-	non-mob
NC_011856	Borrelia garinii PBr plasmid PBr_lp25, complete sequence	Spirochaetales	-	Spirochaetia	Spirochaetes	Bacteria	32543	23.5258	-	-	-	-	-	-	-	-	non-mob
NC_011854	Borrelia garinii PBr plasmid PBr_lp28-1, complete sequence	Spirochaetales	-	Spirochaetia	Spirochaetes	Bacteria	38262	28.033	-	-	-	-	-	-	-	-	non-mob
NC_011858	Borrelia garinii PBr plasmid PBr_lp28-3, complete sequence	Spirochaetales	-	Spirochaetia	Spirochaetes	Bacteria	17609	31.1829	-	-	-	-	-	-	-	-	non-mob
NC_011860	Borrelia garinii PBr plasmid PBr_lp28-4, complete sequence	Spirochaetales	-	Spirochaetia	Spirochaetes	Bacteria	40280	24.3918	-	-	-	-	-	-	-	-	non-mob
NC_011855	Borrelia garinii PBr plasmid PBr_lp28-7, complete sequence	Spirochaetales	-	Spirochaetia	Spirochaetes	Bacteria	27006	32.041	-	-	-	-	-	-	-	-	non-mob
NC_011857	Borrelia garinii PBr plasmid PBr_lp36, complete sequence	Spirochaetales	-	Spirochaetia	Spirochaetes	Bacteria	36709	25.8956	-	-	-	-	-	-	-	-	non-mob
NC_011859	Borrelia garinii PBr plasmid PBr_lp54, complete sequence	Spirochaetales	-	Spirochaetia	Spirochaetes	Bacteria	56869	26.5329	-	-	-	-	-	-	-	-	non-mob
NT_187145	Borrelia hermsii DAH	Spirochaetales	-	Spirochaetia	Spirochaetes	Bacteria	5362	28.3849	-	-	-	-	-	-	-	-	non-mob
NT_187136	Borrelia hermsii DAH clone fragment 1025rc	Spirochaetales	-	Spirochaetia	Spirochaetes	Bacteria	8914	32.7687	-	-	-	-	-	-	-	-	non-mob
NT_187138	Borrelia hermsii DAH clone fragment 1029	Spirochaetales	-	Spirochaetia	Spirochaetes	Bacteria	15901	33.7777	-	-	-	-	-	-	-	-	non-mob
NT_187137	Borrelia hermsii DAH clone fragment 1034rc	Spirochaetales	-	Spirochaetia	Spirochaetes	Bacteria	14756	33.261	-	-	-	-	-	-	-	-	non-mob
NT_187139	Borrelia hermsii DAH clone fragment 1046T	Spirochaetales	-	Spirochaetia	Spirochaetes	Bacteria	12025	34.3701	-	-	-	-	-	-	-	-	non-mob
NT_187140	Borrelia hermsii DAH clone fragment 1047L	Spirochaetales	-	Spirochaetia	Spirochaetes	Bacteria	21928	30.4542	-	-	-	-	-	-	-	-	non-mob
NT_187141	Borrelia hermsii DAH clone fragment 1047R	Spirochaetales	-	Spirochaetia	Spirochaetes	Bacteria	16853	32.2554	-	-	-	-	-	-	-	-	non-mob
NT_187142	Borrelia hermsii DAH clone fragment 1050	Spirochaetales	-	Spirochaetia	Spirochaetes	Bacteria	23848	32.7113	-	-	-	-	-	-	-	-	non-mob
NT_187143	Borrelia hermsii DAH clone fragment 1051L	Spirochaetales	-	Spirochaetia	Spirochaetes	Bacteria	21706	33.8985	-	-	-	-	-	-	-	-	non-mob
NT_187144	Borrelia hermsii DAH clone fragment 983	Spirochaetales	-	Spirochaetia	Spirochaetes	Bacteria	2625	34.819	-	-	-	-	-	-	-	-	non-mob
NC_021623	Borrelia hermsii strain HS1 plasmid lp174, complete sequence	Spirochaetales	-	Spirochaetia	Spirochaetes	Bacteria	173739	31.202	-	-	-	-	-	-	-	-	non-mob
NC_011246	Borrelia recurrentis A1 plasmid pl124, complete sequence	Spirochaetales	-	Spirochaetia	Spirochaetes	Bacteria	123937	26.1044	-	-	-	-	-	-	-	-	non-mob
NC_011252	Borrelia recurrentis A1 plasmid pl23, complete sequence	Spirochaetales	-	Spirochaetia	Spirochaetes	Bacteria	22945	25.7355	-	-	-	-	-	-	-	-	non-mob
NC_011253	Borrelia recurrentis A1 plasmid pl33, complete sequence	Spirochaetales	-	Spirochaetia	Spirochaetes	Bacteria	33213	29.5396	-	-	-	-	-	-	-	-	non-mob
NC_011255	Borrelia recurrentis A1 plasmid pl35, complete sequence	Spirochaetales	-	Spirochaetia	Spirochaetes	Bacteria	35315	27.2745	-	-	-	-	-	-	-	-	non-mob
NC_011258	Borrelia recurrentis A1 plasmid pl37, complete sequence	Spirochaetales	-	Spirochaetia	Spirochaetes	Bacteria	36869	29.4014	-	-	-	-	-	-	-	-	non-mob
NC_011260	Borrelia recurrentis A1 plasmid pl53, complete sequence	Spirochaetales	-	Spirochaetia	Spirochaetes	Bacteria	52772	28.9661	-	-	-	-	-	-	-	-	non-mob
NC_011263	Borrelia recurrentis A1 plasmid pl6, complete sequence	Spirochaetales	-	Spirochaetia	Spirochaetes	Bacteria	6131	30.9399	-	-	-	-	-	-	-	-	non-mob
NC_012267	Borrelia sp. SV1 plasmid SV1_cp26, complete sequence	Spirochaetales	-	Spirochaetia	Spirochaetes	Bacteria	26496	26.438	-	-	-	-	-	-	-	-	non-mob
NC_012252	Borrelia sp. SV1 plasmid SV1_cp32-3, complete sequence	Spirochaetales	-	Spirochaetia	Spirochaetes	Bacteria	30053	28.7193	-	-	-	-	-	-	-	-	non-mob
NC_012260	Borrelia sp. SV1 plasmid SV1_cp32-4, complete sequence	Spirochaetales	-	Spirochaetia	Spirochaetes	Bacteria	29457	27.1447	-	-	-	-	-	-	-	-	non-mob
NC_012265	Borrelia sp. SV1 plasmid SV1_cp32-7, complete sequence	Spirochaetales	-	Spirochaetia	Spirochaetes	Bacteria	29578	28.9201	-	-	-	-	-	-	-	-	non-mob
NC_012242	Borrelia sp. SV1 plasmid SV1_lp17, complete sequence	Spirochaetales	-	Spirochaetia	Spirochaetes	Bacteria	20219	23.5422	-	-	-	-	-	-	-	-	non-mob
NC_012239	Borrelia sp. SV1 plasmid SV1_lp28-2, complete sequence	Spirochaetales	-	Spirochaetia	Spirochaetes	Bacteria	21708	24.8434	-	-	-	-	-	-	-	-	non-mob
NC_012230	Borrelia sp. SV1 plasmid SV1_lp28-4, complete sequence	Spirochaetales	-	Spirochaetia	Spirochaetes	Bacteria	36518	24.8234	-	-	-	-	-	-	-	-	non-mob
NC_012247	Borrelia sp. SV1 plasmid SV1_lp32-12, complete sequence	Spirochaetales	-	Spirochaetia	Spirochaetes	Bacteria	52543	27.2367	-	-	-	-	-	-	-	-	non-mob
NC_012234	Borrelia sp. SV1 plasmid SV1_lp54, complete sequence	Spirochaetales	-	Spirochaetia	Spirochaetes	Bacteria	83377	28.3292	-	-	-	-	-	-	-	-	non-mob
NC_012132	Borrelia spielmanii A14S plasmid A14S_cp26, complete sequence	Spirochaetales	-	Spirochaetia	Spirochaetes	Bacteria	26217	25.7886	-	-	-	-	-	-	-	-	non-mob
NC_012200	Borrelia spielmanii A14S plasmid A14S_lp17, complete sequence	Spirochaetales	-	Spirochaetia	Spirochaetes	Bacteria	25308	24.0161	-	-	-	-	-	-	-	-	non-mob
NC_012183	Borrelia spielmanii A14S plasmid A14S_lp28-3, complete sequence	Spirochaetales	-	Spirochaetia	Spirochaetes	Bacteria	28035	24.5372	-	-	-	-	-	-	-	-	non-mob
NC_012173	Borrelia spielmanii A14S plasmid A14S_lp28-4, complete sequence	Spirochaetales	-	Spirochaetia	Spirochaetes	Bacteria	30185	24.648	-	-	-	-	-	-	-	-	non-mob
NC_012181	Borrelia spielmanii A14S plasmid A14S_lp28-8, complete sequence	Spirochaetales	-	Spirochaetia	Spirochaetes	Bacteria	24828	30.0387	-	-	-	-	-	-	-	-	non-mob
NC_012190	Borrelia spielmanii A14S plasmid A14S_lp36, complete sequence	Spirochaetales	-	Spirochaetia	Spirochaetes	Bacteria	29429	23.4565	-	-	-	-	-	-	-	-	non-mob
NC_012176	Borrelia spielmanii A14S plasmid A14S_lp38, complete sequence	Spirochaetales	-	Spirochaetia	Spirochaetes	Bacteria	20932	23.6002	-	-	-	-	-	-	-	-	non-mob
NC_012164	Borrelia spielmanii A14S plasmid A14S_lp54, complete sequence	Spirochaetales	-	Spirochaetia	Spirochaetes	Bacteria	56055	27.0627	-	-	-	-	-	-	-	-	non-mob
NC_021624	Borrelia turicatae 91E135 plasmid lp150, partial sequence	Spirochaetales	-	Spirochaetia	Spirochaetes	Bacteria	114195	28.9943	-	-	-	-	-	-	-	-	non-mob
NC_012129	Borrelia valaisiana VS116 plasmid VS116_cp26, complete sequence	Spirochaetales	-	Spirochaetia	Spirochaetes	Bacteria	26875	25.6781	-	-	-	-	-	-	-	-	non-mob
NC_012133	Borrelia valaisiana VS116 plasmid VS116_cp32-10, complete sequence	Spirochaetales	-	Spirochaetia	Spirochaetes	Bacteria	27732	28.505	-	-	-	-	-	-	-	-	non-mob
NC_012131	Borrelia valaisiana VS116 plasmid VS116_cp32-2-7, complete sequence	Spirochaetales	-	Spirochaetia	Spirochaetes	Bacteria	27367	25.5088	-	-	-	-	-	-	-	-	non-mob
NC_012128	Borrelia valaisiana VS116 plasmid VS116_cp32-5, complete sequence	Spirochaetales	-	Spirochaetia	Spirochaetes	Bacteria	23419	28.5665	-	-	-	-	-	-	-	-	non-mob
NC_012130	Borrelia valaisiana VS116 plasmid VS116_cp9, complete sequence	Spirochaetales	-	Spirochaetia	Spirochaetes	Bacteria	9474	23.4326	-	-	-	-	-	-	-	-	non-mob
NC_012180	Borrelia valaisiana VS116 plasmid VS116_lp17, complete sequence	Spirochaetales	-	Spirochaetia	Spirochaetes	Bacteria	20024	23.2321	-	-	-	-	-	-	-	-	non-mob
NC_012166	Borrelia valaisiana VS116 plasmid VS116_lp25, complete sequence	Spirochaetales	-	Spirochaetia	Spirochaetes	Bacteria	32795	24.4397	-	-	-	-	-	-	-	-	non-mob
NC_012185	Borrelia valaisiana VS116 plasmid VS116_lp28-3, complete sequence	Spirochaetales	-	Spirochaetia	Spirochaetes	Bacteria	81995	25.0564	-	-	-	-	-	-	-	-	non-mob
NC_012169	Borrelia valaisiana VS116 plasmid VS116_lp28-8, complete sequence	Spirochaetales	-	Spirochaetia	Spirochaetes	Bacteria	18022	26.0404	-	-	-	-	-	-	-	-	non-mob
NC_012204	Borrelia valaisiana VS116 plasmid VS116_lp36, complete sequence	Spirochaetales	-	Spirochaetia	Spirochaetes	Bacteria	23914	24.4501	-	-	-	-	-	-	-	-	non-mob
NC_012177	Borrelia valaisiana VS116 plasmid VS116_lp54, complete sequence	Spirochaetales	-	Spirochaetia	Spirochaetes	Bacteria	53953	27.4406	-	-	-	-	-	-	-	-	non-mob
NC_012226	Brachyspira hyodysenteriae WA1 plasmid pBHWA1, complete sequence	Spirochaetales	-	Spirochaetia	Spirochaetes	Bacteria	35940	21.8225	-	-	-	-	-	-	-	-	non-mob
NC_017242	Brachyspira intermedia PWS/A plasmid pInt, complete sequence	Spirochaetales	-	Spirochaetia	Spirochaetes	Bacteria	3260	21.0123	-	-	-	-	-	-	-	-	non-mob
NC_009475	Bradyrhizobium sp. BTAi1 plasmid pBBta01, complete sequence	Rhizobiales	-	Alphaproteobacteria	Proteobacteria	Bacteria	228826	60.6907	RepABC(pRiAb)	-	-	-	MOBP	MPF_T	T4CP_T	VirB4_T	determined conj
NC_004946	Brassica napus mitochondrial linear plasmid, complete sequence	-	-	-	-	Eukaryota	11640	30.9364	-	-	-	-	-	-	-	-	non-mob
NC_016583	'Brassica napus' phytoplasma plasmid pPABN1, complete sequence	Acholeplasmatales	-	Mollicutes	Tenericutes	Bacteria	3529	23.9445	-	-	-	-	-	-	-	-	non-mob
NC_004938	Brevibacillus borstelensis plasmid pHT926 DNA, complete sequence	Bacillales	-	Bacilli	Firmicutes	Bacteria	1786	48.9362	-	-	-	-	-	-	-	-	non-mob
NZ_AKYF01000029	Brevibacillus brevis X23 plasmid pLS30 ps_contig, whole genome shotgun sequence, complete sequence	Bacillales	-	Bacilli	Firmicutes	Bacteria	6609	39.2949	Inc13	-	-	-	MOBP, MOBV	-	-	-	mob
NC_002522	Brevibacterium linens plasmid LIM, complete sequence	Actinomycetales	Micrococcineae	Actinobacteria	Actinobacteria	Bacteria	7610	58.9117	pDOJH10S	-	-	-	-	-	-	-	non-mob
NC_022590	Brevibacterium sp. Ap13 plasmid pAP13, complete sequence	Bacillales	-	Bacilli	Firmicutes	Bacteria	89871	62.0634	-	-	-	-	-	-	-	-	non-mob
NC_019187	Buchnera aphidicola (Diuraphis noxia) plasmid pLeu-Dn(SAM), complete sequence	Enterobacteriales	-	Gammaproteobacteria	Proteobacteria	Bacteria	7774	25.6367	-	-	-	-	-	-	-	-	non-mob
NC_019188	Buchnera aphidicola (Diuraphis noxia) plasmid pLeu-Dn(USA1), complete sequence	Enterobacteriales	-	Gammaproteobacteria	Proteobacteria	Bacteria	7771	25.608	-	-	-	-	-	-	-	-	non-mob
NC_011878	Buchnera aphidicola BCc plasmid pLeu-BCc, complete sequence	Enterobacteriales	-	Gammaproteobacteria	Proteobacteria	Bacteria	6054	27.2877	-	-	-	-	-	-	-	-	non-mob
NC_001911	Buchnera aphidicola Dn plasmid pLeu-Dn, complete sequence	Enterobacteriales	-	Gammaproteobacteria	Proteobacteria	Bacteria	7768	25.8883	-	-	-	-	-	-	-	-	non-mob
NC_013549	Buchnera aphidicola plasmid pleu-BTg, complete sequence	Enterobacteriales	-	Gammaproteobacteria	Proteobacteria	Bacteria	6521	23.892	-	-	-	-	-	-	-	-	non-mob
NC_004843	Buchnera aphidicola Ps plasmid pBPS1, complete sequence	Enterobacteriales	-	Gammaproteobacteria	Proteobacteria	Bacteria	2308	24.2634	-	-	-	-	-	-	-	-	non-mob
NC_001910	Buchnera aphidicola Sg plasmid pLeu-Sg, complete sequence	Enterobacteriales	-	Gammaproteobacteria	Proteobacteria	Bacteria	7967	26.8106	-	-	-	-	-	-	-	-	non-mob
NC_017257	Buchnera aphidicola str. Ak (Acyrthosiphon kondoi) plasmid pLeu, complete sequence	Enterobacteriales	-	Gammaproteobacteria	Proteobacteria	Bacteria	7784	26.5545	-	-	-	-	-	-	-	-	non-mob
NC_017258	Buchnera aphidicola str. Ak (Acyrthosiphon kondoi) plasmid pTrp, complete sequence	Enterobacteriales	-	Gammaproteobacteria	Proteobacteria	Bacteria	3645	25.7613	IncA/C	-	-	-	-	-	-	-	non-mob
NC_002253	Buchnera aphidicola str. APS (Acyrthosiphon pisum) plasmid pLeu, complete sequence	Enterobacteriales	-	Gammaproteobacteria	Proteobacteria	Bacteria	7786	26.7146	-	-	-	-	-	-	-	-	non-mob
NC_002252	Buchnera aphidicola str. APS (Acyrthosiphon pisum) plasmid pTrp, complete sequence	Enterobacteriales	-	Gammaproteobacteria	Proteobacteria	Bacteria	7258	30.6145	-	-	-	-	-	-	-	-	non-mob
NC_004555	Buchnera aphidicola str. Bp (Baizongia pistaciae) plasmid pBBp1, complete sequence	Enterobacteriales	-	Gammaproteobacteria	Proteobacteria	Bacteria	2399	25.3856	-	-	-	-	-	-	-	-	non-mob
NC_017261	Buchnera aphidicola str. Ua (Uroleucon ambrosiae) plasmid pLeu, complete sequence	Enterobacteriales	-	Gammaproteobacteria	Proteobacteria	Bacteria	7689	25.634	-	-	-	-	-	-	-	-	non-mob
NC_017260	Buchnera aphidicola str. Ua (Uroleucon ambrosiae) plasmid pTrp, complete sequence	Enterobacteriales	-	Gammaproteobacteria	Proteobacteria	Bacteria	4884	27.5389	-	-	-	-	-	-	-	-	non-mob
NC_010553	Burkholderia ambifaria MC40-6 plasmid pBMC401, complete sequence	Burkholderiales	-	Betaproteobacteria	Proteobacteria	Bacteria	301592	61.1886	-	-	-	-	MOBH	MPF_T	T4CP_G	-	determined conj
NC_008545	Burkholderia cenocepacia HI2424 plasmid 1, complete sequence	Burkholderiales	-	Betaproteobacteria	Proteobacteria	Bacteria	164857	61.8275	-	-	-	-	MOBF	MPF_F	T4CP_F	VirB4_F	determined conj
NC_011003	Burkholderia cenocepacia J2315 plasmid pBCJ2315, complete sequence	Burkholderiales	-	Betaproteobacteria	Proteobacteria	Bacteria	92661	62.7621	-	-	-	-	MOBF	MPF_F	T4CP_F	VirB4_F	determined conj
NC_008385	Burkholderia cepacia AMMD plasmid 1, complete sequence	Burkholderiales	-	Betaproteobacteria	Proteobacteria	Bacteria	43581	65.7603	IncP-1	-	-	-	MOBP	MPF_T	T4CP_T	-	determined conj
NC_019378	Burkholderia cepacia plasmid pIJB1, complete sequence	Burkholderiales	-	Betaproteobacteria	Proteobacteria	Bacteria	99001	61.8488	IncP-1	-	-	-	MOBP	-	T4CP_T	-	mob
NC_010099	Burkholderia cepacia plasmid PPC1, complete sequence	Burkholderiales	-	Betaproteobacteria	Proteobacteria	Bacteria	1641	60.3291	-	-	-	-	-	-	-	-	non-mob
NC_019369	Burkholderia cepacia plasmid pYS1, complete sequence	Burkholderiales	-	Betaproteobacteria	Proteobacteria	Bacteria	82988	62.6271	IncP-1	-	-	-	MOBP	-	T4CP_T	-	mob
NC_015382	Burkholderia gladioli BSR3 plasmid bgla_1p, complete sequence	Burkholderiales	-	Betaproteobacteria	Proteobacteria	Bacteria	276215	63.2822	-	-	-	-	MOBF	-	T4CP_F	-	mob
NC_015377	Burkholderia gladioli BSR3 plasmid bgla_2p, complete sequence	Burkholderiales	-	Betaproteobacteria	Proteobacteria	Bacteria	129399	62.8235	-	-	-	-	MOBF	MPF_F	T4CP_F	VirB4_F	determined conj
NC_015378	Burkholderia gladioli BSR3 plasmid bgla_3p, complete sequence	Burkholderiales	-	Betaproteobacteria	Proteobacteria	Bacteria	128650	59.6075	-	-	-	-	-	MPF_F	T4CP_G	VirB4_F	non-mob, protein export?
NC_015383	Burkholderia gladioli BSR3 plasmid bgla_4p, complete sequence	Burkholderiales	-	Betaproteobacteria	Proteobacteria	Bacteria	403586	62.3716	-	-	-	-	-	-	T4CP_G	-	non-mob
NC_012723	Burkholderia glumae BGR1 plasmid bglu_1p, complete sequence	Burkholderiales	-	Betaproteobacteria	Proteobacteria	Bacteria	133591	60.5932	-	-	-	-	-	-	-	-	non-mob
NC_012718	Burkholderia glumae BGR1 plasmid bglu_2p, complete sequence	Burkholderiales	-	Betaproteobacteria	Proteobacteria	Bacteria	141792	63.206	-	-	-	-	-	-	-	-	non-mob
NC_012720	Burkholderia glumae BGR1 plasmid bglu_3p, complete sequence	Burkholderiales	-	Betaproteobacteria	Proteobacteria	Bacteria	141067	62.6759	-	-	-	-	MOBF	MPF_F	T4CP_F	VirB4_F	determined conj
NC_012725	Burkholderia glumae BGR1 plasmid bglu_4p, complete sequence	Burkholderiales	-	Betaproteobacteria	Proteobacteria	Bacteria	134346	62.709	-	-	-	-	MOBF	MPF_F	T4CP_F	VirB4_F	determined conj
NC_010070	Burkholderia multivorans ATCC 17616 plasmid pBMUL01, complete sequence	Burkholderiales	-	Betaproteobacteria	Proteobacteria	Bacteria	167422	61.3342	-	-	-	-	MOBF	MPF_F	-	-	determined conj
NC_010802	Burkholderia multivorans ATCC 17616 plasmid pTGL1, complete sequence	Burkholderiales	-	Betaproteobacteria	Proteobacteria	Bacteria	167422	61.3342	-	-	-	-	MOBF	MPF_F	-	-	determined conj
NC_018696	Burkholderia phenoliruptrix BR3459a plasmid pSYMBR3459, complete sequence	Burkholderiales	-	Betaproteobacteria	Proteobacteria	Bacteria	785419	59.1109	-	-	-	-	-	-	T4CP_T	VirB4_T	non-mob, protein export?
NC_010625	Burkholderia phymatum STM815 plasmid pBPHY01, complete sequence	Burkholderiales	-	Betaproteobacteria	Proteobacteria	Bacteria	1904893	61.8729	-	-	-	-	-	-	-	-	non-mob
NC_010627	Burkholderia phymatum STM815 plasmid pBPHY02, complete sequence	Burkholderiales	-	Betaproteobacteria	Proteobacteria	Bacteria	595108	59.1812	-	-	-	-	MOBP	MPF_T	T4CP_T	VirB4_T	determined conj
NC_010679	Burkholderia phytofirmans PsJN plasmid pBPHYT01, complete sequence	Burkholderiales	-	Betaproteobacteria	Proteobacteria	Bacteria	121122	58.3082	-	-	-	-	MOBF	MPF_T	T4CP_F	VirB4_T	determined conj
NC_019220	Burkholderia pseudomallei plasmid pPHB194, complete sequence	Burkholderiales	-	Betaproteobacteria	Proteobacteria	Bacteria	13482	61.2446	-	-	-	-	MOBP	-	-	-	mob
NC_014718	Burkholderia rhizoxinica HKI 454 plasmid pBRH01, complete sequence	Burkholderiales	-	Betaproteobacteria	Proteobacteria	Bacteria	822304	59.7062	-	-	-	-	-	-	-	-	non-mob
NC_014723	Burkholderia rhizoxinica HKI 454 plasmid pBRH02, complete sequence	Burkholderiales	-	Betaproteobacteria	Proteobacteria	Bacteria	172525	57.4275	-	-	-	-	MOBF	MPF_F	T4CP_F	VirB4_F	determined conj
NC_014120	Burkholderia sp. CCGE1002 plasmid pBC201, complete sequence	Burkholderiales	-	Betaproteobacteria	Proteobacteria	Bacteria	489136	59.1709	-	-	-	-	-	-	T4CP_G	-	non-mob
NC_017923	Burkholderia sp. KJ006 plasmid pKJ006, complete sequence	Burkholderiales	-	Betaproteobacteria	Proteobacteria	Bacteria	45361	59.0772	-	-	-	-	-	-	T4CP_T	VirB4_T	non-mob, protein export?
NC_022995	Burkholderia sp. M701 plasmid pM7012 DNA, complete sequence	Burkholderiales	-	Betaproteobacteria	Proteobacteria	Bacteria	582142	59.7165	-	-	-	-	-	MPF_F	T4CP_G	-	non-mob, protein export?
NC_021289	Burkholderia sp. RPE64 plasmid p1 DNA, complete genome	Burkholderiales	-	Betaproteobacteria	Proteobacteria	Bacteria	1275199	63.0051	-	-	-	-	-	-	-	-	non-mob
NC_021295	Burkholderia sp. RPE64 plasmid p2 DNA, complete genome	Burkholderiales	-	Betaproteobacteria	Proteobacteria	Bacteria	309692	60.1117	-	-	-	-	-	-	-	-	non-mob
NC_016626	Burkholderia sp. YI23 plasmid byi_1p, complete sequence	Burkholderiales	-	Betaproteobacteria	Proteobacteria	Bacteria	1951047	63.0159	-	-	-	-	MOBF	-	T4CP_F	VirB4_T	undetermined conj
NC_016591	Burkholderia sp. YI23 plasmid byi_2p, complete sequence	Burkholderiales	-	Betaproteobacteria	Proteobacteria	Bacteria	356263	58.7333	-	-	-	-	-	MPF_F	T4CP_G	-	non-mob, protein export?
NC_016592	Burkholderia sp. YI23 plasmid byi_3p, complete sequence	Burkholderiales	-	Betaproteobacteria	Proteobacteria	Bacteria	115232	59.4375	-	-	-	-	MOBF	-	T4CP_F	VirB4_T	undetermined conj
NC_009230	Burkholderia vietnamiensis G4 plasmid pBVIE01, complete sequence	Burkholderiales	-	Betaproteobacteria	Proteobacteria	Bacteria	397868	58.2437	-	-	-	-	-	MPF_F	T4CP_G	-	non-mob, protein export?
NC_009227	Burkholderia vietnamiensis G4 plasmid pBVIE02, complete sequence	Burkholderiales	-	Betaproteobacteria	Proteobacteria	Bacteria	265616	61.7531	-	-	-	-	MOBH	MPF_T	T4CP_G	-	determined conj
NC_009229	Burkholderia vietnamiensis G4 plasmid pBVIE03, complete sequence	Burkholderiales	-	Betaproteobacteria	Proteobacteria	Bacteria	226679	59.8185	-	-	-	-	-	MPF_I	-	VirB4_I	non-mob, protein export?
NC_009228	Burkholderia vietnamiensis G4 plasmid pBVIE04, complete sequence	Burkholderiales	-	Betaproteobacteria	Proteobacteria	Bacteria	107231	61.0383	-	-	-	-	MOBP	MPF_I	T4CP_I	VirB4_I	determined conj
NC_009226	Burkholderia vietnamiensis G4 plasmid pBVIE05, complete sequence	Burkholderiales	-	Betaproteobacteria	Proteobacteria	Bacteria	88096	61.6873	-	-	-	-	-	-	-	-	non-mob
NC_011377	Butyrivibrio fibrisolvens OB157 plasmid pRJF1, complete sequence	Clostridiales	-	Clostridia	Firmicutes	Bacteria	2631	36.336	-	-	-	-	-	-	-	-	non-mob
NC_002059	Butyrivibrio fibrisolvens plasmid pOM1, complete genome	Clostridiales	-	Clostridia	Firmicutes	Bacteria	2804	40.6205	-	-	-	-	MOBV	-	-	-	mob
NC_014390	Butyrivibrio proteoclasticus B316 plasmid pCY186, complete sequence	Clostridiales	-	Clostridia	Firmicutes	Bacteria	186325	38.1033	-	-	-	-	-	-	-	-	non-mob
NC_014389	Butyrivibrio proteoclasticus B316 plasmid pCY360, complete sequence	Clostridiales	-	Clostridia	Firmicutes	Bacteria	361399	38.9525	-	-	-	-	-	-	-	-	non-mob
NC_005915	Caedibacter taeniospiralis plasmid pKAP298, complete sequence	Thiotrichales	-	Gammaproteobacteria	Proteobacteria	Bacteria	49112	37.3363	-	-	-	-	-	-	-	-	non-mob
NC_012036	Caldicellulosiruptor bescii DSM 6725 plasmid pATHE01, complete sequence	Thermoanaerobacterales	-	Clostridia	Firmicutes	Bacteria	8291	38.5358	-	-	-	-	-	-	-	-	non-mob
NC_012037	Caldicellulosiruptor bescii DSM 6725 plasmid pATHE02, complete sequence	Thermoanaerobacterales	-	Clostridia	Firmicutes	Bacteria	3653	42.9236	-	-	-	-	-	-	-	-	non-mob
NC_014719	Caldicellulosiruptor kristjanssonii I77R1B plasmid pCALKR01, complete sequence	Thermoanaerobacterales	-	Clostridia	Firmicutes	Bacteria	15970	35.7858	-	-	-	-	-	-	-	-	non-mob
NC_014749	Calditerrivibrio nitroreducens DSM 19672 plasmid pCALNI01, complete sequence	Deferribacterales	-	Deferribacteres	Deferribacteres	Bacteria	58717	31.0506	-	-	-	-	-	-	-	-	non-mob
NC_019727	Calothrix sp. PCC 6303 plasmid pCAL6303.01, complete sequence	Nostocales	-	-	Cyanobacteria	Bacteria	80757	39.3774	-	-	-	-	-	-	-	-	non-mob
NC_019728	Calothrix sp. PCC 6303 plasmid pCAL6303.02, complete sequence	Nostocales	-	-	Cyanobacteria	Bacteria	56464	38.4705	-	-	-	-	-	-	-	-	non-mob
NC_019752	Calothrix sp. PCC 6303 plasmid pCAL6303.03, complete sequence	Nostocales	-	-	Cyanobacteria	Bacteria	55337	41.896	-	-	-	-	MOBV	-	-	-	mob
NC_022656	Campylobacter coli 15-537360 plasmid pCC42yr, complete sequence	Campylobacterales	-	Epsilonproteobacteria	Proteobacteria	Bacteria	26269	29.4073	-	-	-	-	MOBP	-	T4CP_T	-	mob
NC_022355	Campylobacter coli CVM N29710 plasmid pN29710-1, complete sequence	Campylobacterales	-	Epsilonproteobacteria	Proteobacteria	Bacteria	55127	31.5822	-	-	-	-	-	-	T4CP_T	VirB4_T	non-mob, protein export?
NC_022348	Campylobacter coli CVM N29710 plasmid pN29710-2, complete sequence	Campylobacterales	-	Epsilonproteobacteria	Proteobacteria	Bacteria	3707	31.1303	-	-	-	-	-	-	-	-	non-mob
NC_007142	Campylobacter coli plasmid p3384, complete sequence	Campylobacterales	-	Epsilonproteobacteria	Proteobacteria	Bacteria	3316	31.1821	-	-	-	-	-	-	-	-	non-mob
NC_007143	Campylobacter coli plasmid p3386, complete sequence	Campylobacterales	-	Epsilonproteobacteria	Proteobacteria	Bacteria	2426	26.216	-	-	-	-	-	-	-	-	non-mob
NC_006134	Campylobacter coli plasmid pCC31, complete sequence	Campylobacterales	-	Epsilonproteobacteria	Proteobacteria	Bacteria	44707	29.841	-	-	-	-	MOBP	MPF_T	T4CP_T	VirB4_T	determined conj
NC_008049	Campylobacter coli RM2228 plasmid pCC2228-1, complete sequence	Campylobacterales	-	Epsilonproteobacteria	Proteobacteria	Bacteria	1307	34.583	-	-	-	-	-	-	-	-	non-mob
NC_008050	Campylobacter coli RM2228 plasmid pCC2228-2, complete sequence	Campylobacterales	-	Epsilonproteobacteria	Proteobacteria	Bacteria	3303	31.6076	-	-	-	-	-	-	-	-	non-mob
NC_008051	Campylobacter coli RM2228 plasmid pCC2228-3, complete sequence	Campylobacterales	-	Epsilonproteobacteria	Proteobacteria	Bacteria	4276	30.9167	-	-	-	-	MOBP	-	-	-	mob
NC_009796	Campylobacter concisus 13826 plasmid pCCON16, complete sequence	Campylobacterales	-	Epsilonproteobacteria	Proteobacteria	Bacteria	16457	33.4569	-	-	-	-	MOBP	-	-	-	mob
NC_009795	Campylobacter concisus 13826 plasmid pCCON31, complete sequence	Campylobacterales	-	Epsilonproteobacteria	Proteobacteria	Bacteria	30949	31.6068	-	-	-	-	-	-	-	-	non-mob
NC_010858	Campylobacter fetus subsp. venerealis plasmid pCFV108, complete sequence	Campylobacterales	-	Epsilonproteobacteria	Proteobacteria	Bacteria	3724	28.276	-	-	-	-	MOBP	-	-	-	mob
NC_009713	Campylobacter hominis ATCC BAA-381 plasmid pCH4, complete sequence	Campylobacterales	-	Epsilonproteobacteria	Proteobacteria	Bacteria	3678	34.149	-	-	-	-	MOBP	-	-	-	mob
NC_008438	Campylobacter jejuni plasmid pCJ01, complete sequence	Campylobacterales	-	Epsilonproteobacteria	Proteobacteria	Bacteria	3212	33.4994	-	-	-	-	-	-	-	-	non-mob
NC_008052	Campylobacter jejuni plasmid pCJ1170, complete sequence	Campylobacterales	-	Epsilonproteobacteria	Proteobacteria	Bacteria	4381	30.7921	-	-	-	-	MOBP	-	-	-	mob
NC_004997	Campylobacter jejuni plasmid pCJ419, complete sequence	Campylobacterales	-	Epsilonproteobacteria	Proteobacteria	Bacteria	4013	30.152	-	-	-	-	-	-	-	-	non-mob
NC_021493	Campylobacter jejuni strain S4-2 CC plasmid pTIW94, complete sequence	Campylobacterales	-	Epsilonproteobacteria	Proteobacteria	Bacteria	3860	31.114	-	-	-	-	-	-	-	-	non-mob
NC_022354	Campylobacter jejuni subsp. jejuni 00-2544 plasmid, complete sequence	Campylobacterales	-	Epsilonproteobacteria	Proteobacteria	Bacteria	46902	29.4103	-	-	-	-	-	-	T4CP_T	VirB4_T	non-mob, protein export?
NC_006135	Campylobacter jejuni subsp. jejuni 81-176 plasmid pTet, complete sequence	Campylobacterales	-	Epsilonproteobacteria	Proteobacteria	Bacteria	45205	29.139	-	-	-	-	MOBP	MPF_T	T4CP_T	VirB4_T	determined conj
NC_007141	Campylobacter jejuni subsp. jejuni 81-176 plasmid pTet, complete sequence	Campylobacterales	-	Epsilonproteobacteria	Proteobacteria	Bacteria	45210	29.144	-	-	-	-	MOBP	MPF_T	T4CP_T	VirB4_T	determined conj
NC_008790	Campylobacter jejuni subsp. jejuni 81-176 plasmid pTet, complete sequence	Campylobacterales	-	Epsilonproteobacteria	Proteobacteria	Bacteria	45025	29.0927	-	-	-	-	MOBP	MPF_T	T4CP_T	VirB4_T	determined conj
NC_005012	Campylobacter jejuni subsp. jejuni 81-176 plasmid pVir, complete sequence	Campylobacterales	-	Epsilonproteobacteria	Proteobacteria	Bacteria	37468	25.8834	-	-	-	-	MOBP	MPF_T	T4CP_T	-	determined conj
NC_008770	Campylobacter jejuni subsp. jejuni 81-176 plasmid pVir, complete sequence	Campylobacterales	-	Epsilonproteobacteria	Proteobacteria	Bacteria	37473	25.8853	-	-	-	-	MOBP	MPF_T	T4CP_T	-	determined conj
NZ_AZNT01000024	Campylobacter jejuni subsp. jejuni 81-176-DRH212 plasmid pVir, whole genome shotgun sequence, complete sequence	Campylobacterales	-	Epsilonproteobacteria	Proteobacteria	Bacteria	37852	25.8507	-	-	-	-	-	-	T4CP_T	-	non-mob
NZ_AZNS01000034	Campylobacter jejuni subsp. jejuni 81-176-UMCW7 plasmid pVir pVir_plasmid, whole genome shotgun sequence, complete sequence	Campylobacterales	-	Epsilonproteobacteria	Proteobacteria	Bacteria	37565	25.8526	-	-	-	-	-	-	T4CP_T	-	non-mob
NC_017284	Campylobacter jejuni subsp. jejuni IA3902 plasmid pVir, complete sequence	Campylobacterales	-	Epsilonproteobacteria	Proteobacteria	Bacteria	37174	25.9052	-	-	-	-	-	-	T4CP_T	-	non-mob
NC_014801	Campylobacter jejuni subsp. jejuni ICDCCJ07001 plasmid pTet, complete sequence	Campylobacterales	-	Epsilonproteobacteria	Proteobacteria	Bacteria	44084	28.6884	-	-	-	-	-	-	-	VirB4_T	non-mob
NC_017282	Campylobacter jejuni subsp. jejuni S3 plasmid pTet, complete sequence	Campylobacterales	-	Epsilonproteobacteria	Proteobacteria	Bacteria	43222	28.9876	-	-	-	-	-	-	T4CP_T	VirB4_T	non-mob, protein export?
NC_006975	Campylobacter lari plasmid pCL300, complete sequence	Campylobacterales	-	Epsilonproteobacteria	Proteobacteria	Bacteria	3634	28.7287	-	-	-	-	-	-	-	-	non-mob
NC_007962	Campylobacter lari plasmid pUPTC237 DNA, complete sequence	Campylobacterales	-	Epsilonproteobacteria	Proteobacteria	Bacteria	3828	29.4932	-	-	-	-	-	-	-	-	non-mob
NC_012040	Campylobacter lari RM2100 megaplasmid pCL2100, complete sequence	Campylobacterales	-	Epsilonproteobacteria	Proteobacteria	Bacteria	46201	26.8631	-	-	-	-	-	-	T4CP_T	VirB4_T	non-mob, protein export?
NC_013193	Candidatus Accumulibacter phosphatis clade IIA str. UW-1 plasmid pAph01, complete sequence	-	-	Betaproteobacteria	Proteobacteria	Bacteria	167595	61.5699	-	-	-	-	MOBP	-	T4CP_T	-	mob
NC_013190	Candidatus Accumulibacter phosphatis clade IIA str. UW-1 plasmid pAph02, complete sequence	-	-	Betaproteobacteria	Proteobacteria	Bacteria	42325	60.6994	-	-	-	-	-	-	-	-	non-mob
NC_013191	Candidatus Accumulibacter phosphatis clade IIA str. UW-1 plasmid pAph03, complete sequence	-	-	Betaproteobacteria	Proteobacteria	Bacteria	37695	59.2943	-	-	-	-	-	-	-	-	non-mob
NC_011564	Candidatus Azobacteroides pseudotrichonymphae genomovar. CFP2 plasmid pCFPG1, complete sequence	Bacteroidales	-	Bacteroidia	Bacteroidetes	Bacteria	37560	35.9744	-	-	-	-	-	-	-	-	non-mob
NC_011561	Candidatus Azobacteroides pseudotrichonymphae genomovar. CFP2 plasmid pCFPG2, complete sequence	Bacteroidales	-	Bacteroidia	Bacteroidetes	Bacteria	37111	35.0166	-	-	-	-	-	-	-	-	non-mob
NC_011562	Candidatus Azobacteroides pseudotrichonymphae genomovar. CFP2 plasmid pCFPG3, complete sequence	Bacteroidales	-	Bacteroidia	Bacteroidetes	Bacteria	31893	35.6442	-	-	-	-	-	-	-	-	non-mob
NC_011563	Candidatus Azobacteroides pseudotrichonymphae genomovar. CFP2 plasmid pCFPG4, complete sequence	Bacteroidales	-	Bacteroidia	Bacteroidetes	Bacteria	4149	44.2757	-	-	-	-	MOBQ	-	-	-	mob
NC_012752	Candidatus Hamiltonella defensa 5AT (Acyrthosiphon pisum) plasmid pHD5AT, complete sequence	Enterobacteriales	-	Gammaproteobacteria	Proteobacteria	Bacteria	59032	45.2873	-	-	-	-	MOBP	MPF_I	-	VirB4_I	mob
NZ_AMSD01000003	Candidatus Photodesmus katoptron Akat1 plasmid pPK001, complete sequence, whole genome shotgun sequence	Vibrionales	-	Gammaproteobacteria	Proteobacteria	Bacteria	14477	28.2172	-	-	-	-	-	-	-	-	non-mob
NC_010918	Candidatus Phytoplasma australiense plasmid pCPa, complete sequence	Acholeplasmatales	-	Mollicutes	Tenericutes	Bacteria	3773	28.3859	-	-	-	-	-	-	-	-	non-mob
NC_010854	Candidatus Phytoplasma australiense plasmid pPAPh2, complete sequence	Acholeplasmatales	-	Mollicutes	Tenericutes	Bacteria	3607	26.2545	-	-	-	-	-	-	-	-	non-mob
NC_010856	Candidatus Phytoplasma australiense plasmid pPASb11, complete sequence	Acholeplasmatales	-	Mollicutes	Tenericutes	Bacteria	3635	26.4649	-	-	-	-	-	-	-	-	non-mob
NZ_CM000957	Candidatus Regiella insecticola LSR1 plasmid pRILSR1, whole genome shotgun sequence	Enterobacteriales	-	Gammaproteobacteria	Proteobacteria	Bacteria	32491	44.6647	-	-	-	-	-	MPF_T	T4CP_T	VirB4_T	non-mob, protein export?
NC_013938	Candidatus Rickettsia amblyommii AaR/SC plasmid pRAM18, complete sequence	Rickettsiales	-	Alphaproteobacteria	Proteobacteria	Bacteria	18344	32.1485	-	-	-	-	-	-	-	-	non-mob
NC_013937	Candidatus Rickettsia amblyommii AaR/SC plasmid pRAM23, complete sequence	Rickettsiales	-	Alphaproteobacteria	Proteobacteria	Bacteria	22852	33.4063	-	-	-	-	-	-	-	-	non-mob
NC_015462	Candidatus Rickettsia amblyommii AaR/SC plasmid pRAM32, complete sequence	Rickettsiales	-	Alphaproteobacteria	Proteobacteria	Bacteria	31972	33.9797	-	-	-	-	-	MPF_F	-	-	non-mob
NC_017020	Candidatus Rickettsia amblyommii str. GAT-30V plasmid pMCE_1, complete sequence	Rickettsiales	-	Alphaproteobacteria	Proteobacteria	Bacteria	31974	33.9745	-	-	-	-	-	MPF_F	-	-	non-mob
NC_017029	Candidatus Rickettsia amblyommii str. GAT-30V plasmid pMCE_2, complete sequence	Rickettsiales	-	Alphaproteobacteria	Proteobacteria	Bacteria	18263	32.1908	-	-	-	-	-	-	-	-	non-mob
NC_017021	Candidatus Rickettsia amblyommii str. GAT-30V plasmid pMCE_3, complete sequence	Rickettsiales	-	Alphaproteobacteria	Proteobacteria	Bacteria	22851	33.399	-	-	-	-	-	-	-	-	non-mob
NC_013962	Candidatus Riesia pediculicola USDA plasmid pPAN, complete sequence	Enterobacteriales	-	Gammaproteobacteria	Proteobacteria	Bacteria	7737	35.2462	-	-	-	-	-	-	-	-	non-mob
NC_021553	Candidatus Tremblaya phenacola PAVE plasmid, complete sequence	-	-	Betaproteobacteria	Proteobacteria	Bacteria	744	42.2043	-	-	-	-	-	-	-	-	non-mob
NC_011336	Capnocytophaga canimorsus strain 7 plasmid pCC7, complete sequence	Flavobacteriales	-	Flavobacteriia	Bacteroidetes	Bacteria	4579	31.1422	-	-	-	-	-	-	-	-	non-mob
NC_018606	Cardinium endosymbiont cEper1 of Encarsia pergandiella plasmid pCher, complete sequence	Cytophagales	-	Cytophagia	Bacteroidetes	Bacteria	57800	31.4611	-	-	-	-	MOBV	-	-	-	mob
NC_015390	Carnobacterium sp. 17-4 plasmid pCAR50, complete sequence	Lactobacillales	-	Bacilli	Firmicutes	Bacteria	50105	31.5318	-	-	-	-	-	-	-	-	non-mob
NC_022601	Carnobacterium sp. WN1359 plasmid pWNCR12, complete sequence	Lactobacillales	-	Bacilli	Firmicutes	Bacteria	12655	36.9893	-	-	-	-	-	-	-	-	non-mob
NC_022607	Carnobacterium sp. WN1359 plasmid pWNCR15, complete sequence	Lactobacillales	-	Bacilli	Firmicutes	Bacteria	15475	34.6107	-	-	-	-	-	-	-	-	non-mob
NC_022602	Carnobacterium sp. WN1359 plasmid pWNCR47, complete sequence	Lactobacillales	-	Bacilli	Firmicutes	Bacteria	47067	32.305	-	-	-	-	-	-	-	-	non-mob
NC_022603	Carnobacterium sp. WN1359 plasmid pWNCR64, complete sequence	Lactobacillales	-	Bacilli	Firmicutes	Bacteria	64491	34.6188	-	-	-	-	MOBQ	-	-	-	mob
NC_022608	Carnobacterium sp. WN1359 plasmid pWNCR9, complete sequence	Lactobacillales	-	Bacilli	Firmicutes	Bacteria	9614	29.6547	-	-	-	-	-	-	-	-	non-mob
NC_010335	Caulobacter sp. K31 plasmid pCAUL01, complete sequence	Caulobacterales	-	Alphaproteobacteria	Proteobacteria	Bacteria	233649	67.0022	-	-	-	-	MOBQ	MPF_T	-	-	determined conj
NC_010333	Caulobacter sp. K31 plasmid pCAUL02, complete sequence	Caulobacterales	-	Alphaproteobacteria	Proteobacteria	Bacteria	177878	64.2654	-	-	-	-	MOBQ	MPF_T	T4CP_T	-	determined conj
NC_020053	Chamaesiphon minutus PCC 6605 plasmid pCHA6605.01, partial sequence	Chroococcales	-	-	Cyanobacteria	Bacteria	446651	45.2027	-	-	-	-	MOBF	-	-	-	mob
NC_019698	Chamaesiphon minutus PCC 6605 plasmid pCHA6605.02, complete sequence	Chroococcales	-	-	Cyanobacteria	Bacteria	31019	40.9813	-	-	-	-	MOBP	-	-	-	mob
NC_008244	Chelativorans sp. BNC1 plasmid 3, complete sequence	Rhizobiales	-	Alphaproteobacteria	Proteobacteria	Bacteria	47561	61.5294	RepABC(pRiAb)	-	-	-	-	-	-	-	non-mob
NC_015473	Chinaberry witches'-broom phytoplasma plasmid pCWBFq, complete sequence	Rhizobiales	-	Alphaproteobacteria	Proteobacteria	Bacteria	4446	26.4957	-	-	-	-	-	-	-	-	non-mob
NC_002182	Chlamydia muridarum Nigg plasmid pMoPn, complete sequence	Acholeplasmatales	-	Mollicutes	Tenericutes	Bacteria	7501	35.7152	-	-	-	-	-	-	-	-	non-mob
NC_019392	Chlamydia psittaci 01DC12 plasmid p01DC12, complete sequence	Chlamydiales	-	Chlamydiia	Chlamydiae	Bacteria	7553	32.8611	-	-	-	-	-	-	-	-	non-mob
NC_018633	Chlamydia psittaci 84/55 plasmid pcp8455, complete sequence	Chlamydiales	-	Chlamydiia	Chlamydiae	Bacteria	7487	32.8169	-	-	-	-	-	-	-	-	non-mob
NC_018634	Chlamydia psittaci CP3 plasmid pcpCP3, complete sequence	Chlamydiales	-	Chlamydiia	Chlamydiae	Bacteria	7552	32.8787	-	-	-	-	-	-	-	-	non-mob
NC_018635	Chlamydia psittaci M56 plasmid pcpM56, complete sequence	Chlamydiales	-	Chlamydiia	Chlamydiae	Bacteria	7553	32.8876	-	-	-	-	-	-	-	-	non-mob
NC_018636	Chlamydia psittaci MN plasmid pcpMN, complete sequence	Chlamydiales	-	Chlamydiia	Chlamydiae	Bacteria	7491	32.9329	-	-	-	-	-	-	-	-	non-mob
NC_018637	Chlamydia psittaci NJ1 plasmid pcpNJ1, complete sequence	Chlamydiales	-	Chlamydiia	Chlamydiae	Bacteria	7552	32.7993	-	-	-	-	-	-	-	-	non-mob
NC_002117	Chlamydia psittaci plasmid pCpA1, complete sequence	Chlamydiales	-	Chlamydiia	Chlamydiae	Bacteria	7553	32.9406	-	-	-	-	-	-	-	-	non-mob
NC_018638	Chlamydia psittaci VS225 plasmid pcpVS225, complete sequence	Chlamydiales	-	Chlamydiia	Chlamydiae	Bacteria	7553	32.9141	-	-	-	-	-	-	-	-	non-mob
NC_018639	Chlamydia psittaci WC plasmid pcpWC, complete sequence	Chlamydiales	-	Chlamydiia	Chlamydiae	Bacteria	7553	32.9273	-	-	-	-	-	-	-	-	non-mob
NC_018640	Chlamydia psittaci WS/RT/E30 plasmid pcpWSRTE30, complete sequence	Chlamydiales	-	Chlamydiia	Chlamydiae	Bacteria	7553	32.9406	-	-	-	-	-	-	-	-	non-mob
NC_019272	Chlamydia trachomatis A/363 plasmid pA363, complete sequence	Chlamydiales	-	Chlamydiia	Chlamydiae	Bacteria	7502	36.257	-	-	-	-	-	-	-	-	non-mob
NC_020946	Chlamydia trachomatis A/5291 plasmid pA5291, complete sequence	Chlamydiales	-	Chlamydiia	Chlamydiae	Bacteria	7502	36.257	-	-	-	-	-	-	-	-	non-mob
NC_020979	Chlamydia trachomatis A/7249 plasmid pA7249, complete sequence	Chlamydiales	-	Chlamydiia	Chlamydiae	Bacteria	7502	36.257	-	-	-	-	-	-	-	-	non-mob
NC_007430	Chlamydia trachomatis A/HAR-13 plasmid pCTA, complete sequence	Chlamydiales	-	Chlamydiia	Chlamydiae	Bacteria	7510	36.2716	-	-	-	-	-	-	-	-	non-mob
NC_020550	Chlamydia trachomatis A2497 plasmid pCTR, complete sequence	Chlamydiales	-	Chlamydiia	Chlamydiae	Bacteria	7480	36.2299	-	-	-	-	-	-	-	-	non-mob
NC_017438	Chlamydia trachomatis A2497 plasmid0001, complete sequence	Chlamydiales	-	Chlamydiia	Chlamydiae	Bacteria	7480	36.2299	-	-	-	-	-	-	-	-	non-mob
NC_023057	Chlamydia trachomatis C/TW-3 plasmid unnamed, complete sequence	Chlamydiales	-	Chlamydiia	Chlamydiae	Bacteria	7501	36.2485	-	-	-	-	-	-	-	-	non-mob
NC_020986	Chlamydia trachomatis D/SotonD1 plasmid pSotonD1, complete sequence	Chlamydiales	-	Chlamydiia	Chlamydiae	Bacteria	7493	36.2472	-	-	-	-	-	-	-	-	non-mob
NC_020958	Chlamydia trachomatis D/SotonD5 plasmid pSotonD5, complete sequence	Chlamydiales	-	Chlamydiia	Chlamydiae	Bacteria	7492	36.3187	-	-	-	-	-	-	-	-	non-mob
NC_020959	Chlamydia trachomatis D/SotonD6 plasmid pSotonD6, complete sequence	Chlamydiales	-	Chlamydiia	Chlamydiae	Bacteria	7493	36.3272	-	-	-	-	-	-	-	-	non-mob
NC_017435	Chlamydia trachomatis D-EC plasmid pCTDEC1, complete sequence	Chlamydiales	-	Chlamydiia	Chlamydiae	Bacteria	7493	36.3272	-	-	-	-	-	-	-	-	non-mob
NC_017433	Chlamydia trachomatis D-LC plasmid pCTDLC1, complete sequence	Chlamydiales	-	Chlamydiia	Chlamydiae	Bacteria	7493	36.3272	-	-	-	-	-	-	-	-	non-mob
NC_020947	Chlamydia trachomatis E/Bour plasmid pBour, complete sequence	Chlamydiales	-	Chlamydiia	Chlamydiae	Bacteria	7502	36.2437	-	-	-	-	-	-	-	-	non-mob
NC_020987	Chlamydia trachomatis E/SotonE4 plasmid pSotonE4, complete sequence	Chlamydiales	-	Chlamydiia	Chlamydiae	Bacteria	7502	36.257	-	-	-	-	-	-	-	-	non-mob
NC_020960	Chlamydia trachomatis E/SotonE8 plasmid pSotonE8, complete sequence	Chlamydiales	-	Chlamydiia	Chlamydiae	Bacteria	7502	36.2303	-	-	-	-	-	-	-	-	non-mob
NC_020988	Chlamydia trachomatis F/SotonF3 plasmid pSotonF3, complete sequence	Chlamydiales	-	Chlamydiia	Chlamydiae	Bacteria	7493	36.2472	-	-	-	-	-	-	-	-	non-mob
NC_020961	Chlamydia trachomatis G/SotonG1 plasmid pSotonG1, complete sequence	Chlamydiales	-	Chlamydiia	Chlamydiae	Bacteria	7471	36.3004	-	-	-	-	-	-	-	-	non-mob
NC_020962	Chlamydia trachomatis Ia/SotonIa1 plasmid pSotonIa1, complete sequence	Chlamydiales	-	Chlamydiia	Chlamydiae	Bacteria	7500	36.32	-	-	-	-	-	-	-	-	non-mob
NC_020989	Chlamydia trachomatis Ia/SotonIa3 plasmid pSotonIa3, complete sequence	Chlamydiales	-	Chlamydiia	Chlamydiae	Bacteria	7500	36.32	-	-	-	-	-	-	-	-	non-mob
NC_020551	Chlamydia trachomatis IU824 plasmid pIU824, complete sequence	Chlamydiales	-	Chlamydiia	Chlamydiae	Bacteria	7502	36.2437	-	-	-	-	-	-	-	-	non-mob
NC_020513	Chlamydia trachomatis IU888 plasmid pIU888, complete sequence	Chlamydiales	-	Chlamydiia	Chlamydiae	Bacteria	7502	36.2437	-	-	-	-	-	-	-	-	non-mob
NC_020963	Chlamydia trachomatis K/SotonK1 plasmid pSotonK1, complete sequence	Chlamydiales	-	Chlamydiia	Chlamydiae	Bacteria	7493	36.3272	-	-	-	-	-	-	-	-	non-mob
NC_020951	Chlamydia trachomatis L1/115 plasmid pL1115, complete sequence	Chlamydiales	-	Chlamydiia	Chlamydiae	Bacteria	7500	36.2133	-	-	-	-	-	-	-	-	non-mob
NC_020982	Chlamydia trachomatis L1/1322/p2 plasmid pL11322, complete sequence	Chlamydiales	-	Chlamydiia	Chlamydiae	Bacteria	7500	36.2533	-	-	-	-	-	-	-	-	non-mob
NC_020952	Chlamydia trachomatis L1/224 plasmid pL1224, complete sequence	Chlamydiales	-	Chlamydiia	Chlamydiae	Bacteria	7500	36.2267	-	-	-	-	-	-	-	-	non-mob
NC_021049	Chlamydia trachomatis L2/434/Bu(f) plasmid pL2/434/Bu(f), complete sequence	Chlamydiales	-	Chlamydiia	Chlamydiae	Bacteria	7499	36.2315	-	-	-	-	-	-	-	-	non-mob
NC_021051	Chlamydia trachomatis L2/434/Bu(i) plasmid pL2/434/Bu(i), complete sequence	Chlamydiales	-	Chlamydiia	Chlamydiae	Bacteria	7499	36.2315	-	-	-	-	-	-	-	-	non-mob
NC_020983	Chlamydia trachomatis L2b/795 plasmid pL2b795, complete sequence	Chlamydiales	-	Chlamydiia	Chlamydiae	Bacteria	7500	36.2267	-	-	-	-	-	-	-	-	non-mob
NC_020984	Chlamydia trachomatis L2b/820007 plasmid pL2b820007 complete sequence	Chlamydiales	-	Chlamydiia	Chlamydiae	Bacteria	7500	36.2267	-	-	-	-	-	-	-	-	non-mob
NC_020980	Chlamydia trachomatis L2b/Ams1 plasmid pAms1, complete sequence	Chlamydiales	-	Chlamydiia	Chlamydiae	Bacteria	7500	36.2267	-	-	-	-	-	-	-	-	non-mob
NC_020948	Chlamydia trachomatis L2b/Ams2 plasmid pAms2, complete sequence	Chlamydiales	-	Chlamydiia	Chlamydiae	Bacteria	7500	36.2267	-	-	-	-	-	-	-	-	non-mob
NC_020949	Chlamydia trachomatis L2b/Ams3 plasmid pAms3, complete sequence	Chlamydiales	-	Chlamydiia	Chlamydiae	Bacteria	7500	36.2267	-	-	-	-	-	-	-	-	non-mob
NC_020981	Chlamydia trachomatis L2b/Ams4 plasmid pAms4, complete sequence	Chlamydiales	-	Chlamydiia	Chlamydiae	Bacteria	7500	36.2267	-	-	-	-	-	-	-	-	non-mob
NC_020950	Chlamydia trachomatis L2b/Ams5 plasmid pAms5, complete sequence	Chlamydiales	-	Chlamydiia	Chlamydiae	Bacteria	7500	36.2267	-	-	-	-	-	-	-	-	non-mob
NC_020953	Chlamydia trachomatis L2b/Canada1 plasmid pL2bCan1, complete sequence	Chlamydiales	-	Chlamydiia	Chlamydiae	Bacteria	7500	36.2267	-	-	-	-	-	-	-	-	non-mob
NC_020954	Chlamydia trachomatis L2b/Canada2 plasmid pL2bCan2, complete sequence	Chlamydiales	-	Chlamydiia	Chlamydiae	Bacteria	7500	36.2267	-	-	-	-	-	-	-	-	non-mob
NC_020955	Chlamydia trachomatis L2b/CV204 plasmid pL2bCV204, complete sequence	Chlamydiales	-	Chlamydiia	Chlamydiae	Bacteria	7500	36.2267	-	-	-	-	-	-	-	-	non-mob
NC_020985	Chlamydia trachomatis L2b/LST plasmid pL2bLST, complete sequence	Chlamydiales	-	Chlamydiia	Chlamydiae	Bacteria	7500	36.24	-	-	-	-	-	-	-	-	non-mob
NC_020956	Chlamydia trachomatis L2b/UCH-2 plasmid pL2bUCH2, complete sequence	Chlamydiales	-	Chlamydiia	Chlamydiae	Bacteria	7473	36.197	-	-	-	-	-	-	-	-	non-mob
NC_020957	Chlamydia trachomatis L3/404/LN plasmid pL3404, complete sequence	Chlamydiales	-	Chlamydiia	Chlamydiae	Bacteria	7415	36.3183	-	-	-	-	-	-	-	-	non-mob
NC_001372	Chlamydia trachomatis plasmid pCHL1, complete sequence	-	-	-	Chlamydiae	Bacteria	7502	36.2303	-	-	-	-	-	-	-	-	non-mob
NC_012627	Chlamydia trachomatis plasmid pCTB, complete sequence	Chlamydiales	-	Chlamydiia	Chlamydiae	Bacteria	7502	36.257	-	-	-	-	-	-	-	-	non-mob
NC_012629	Chlamydia trachomatis plasmid pJALI, complete sequence	Chlamydiales	-	Chlamydiia	Chlamydiae	Bacteria	7506	36.2776	-	-	-	-	-	-	-	-	non-mob
NC_010029	Chlamydia trachomatis plasmid pLGV440, complete sequence	Chlamydiales	-	Chlamydiia	Chlamydiae	Bacteria	7500	36.2533	-	-	-	-	-	-	-	-	non-mob
NC_012630	Chlamydia trachomatis plasmid pSW2, complete sequence	Chlamydiales	-	Chlamydiia	Chlamydiae	Bacteria	7169	36.2812	-	-	-	-	-	-	-	-	non-mob
NC_012631	Chlamydia trachomatis plasmid pSW3, complete sequence	Chlamydiales	-	Chlamydiia	Chlamydiae	Bacteria	7502	36.2437	-	-	-	-	-	-	-	-	non-mob
NC_012625	Chlamydia trachomatis plasmid pSW4, complete sequence	Chlamydiales	-	Chlamydiia	Chlamydiae	Bacteria	7493	36.2472	-	-	-	-	-	-	-	-	non-mob
NC_012626	Chlamydia trachomatis plasmid pSW5, complete sequence	Chlamydiales	-	Chlamydiia	Chlamydiae	Bacteria	7471	36.2201	-	-	-	-	-	-	-	-	non-mob
NC_010286	Chlamydia trachomatis plasmid pUCH-1, complete sequence	Chlamydiales	-	Chlamydiia	Chlamydiae	Bacteria	7500	36.2267	-	-	-	-	-	-	-	-	non-mob
NC_004720	Chlamydophila caviae GPIC plasmid pCpGP1, complete sequence	Chlamydiales	-	Chlamydiia	Chlamydiae	Bacteria	7966	33.6932	-	-	-	-	-	-	-	-	non-mob
NC_007900	Chlamydophila felis Fe/C-56 plasmid pCfe1, complete sequence	Chlamydiales	-	Chlamydiia	Chlamydiae	Bacteria	7552	33.9115	-	-	-	-	-	-	-	-	non-mob
NC_017286	Chlamydophila pneumoniae LPCoLN plasmid unnamed, complete sequence	Chlamydiales	-	Chlamydiia	Chlamydiae	Bacteria	7530	33.0279	-	-	-	-	-	-	-	-	non-mob
NC_015217	Chlamydophila psittaci 6BC plasmid p6BC, complete sequence	Chlamydiales	-	Chlamydiia	Chlamydiae	Bacteria	7553	32.8963	-	-	-	-	-	-	-	-	non-mob
NC_017288	Chlamydophila psittaci 6BC plasmid pCps6BC, complete sequence	Chlamydiales	-	Chlamydiia	Chlamydiae	Bacteria	7553	32.8876	-	-	-	-	-	-	-	-	non-mob
NC_014797	Chlamydophila psittaci RD1 plasmid pRD1, complete sequence	Chlamydiales	-	Chlamydiia	Chlamydiae	Bacteria	7553	32.8876	-	-	-	-	-	-	-	-	non-mob
NC_002095	Chlorobium limicola strain DSM 249 endogenous plasmid pCL1, complete genomic sequence	Chlorobiales	-	Chlorobia	Chlorobi	Bacteria	14636	52.757	-	-	-	-	-	-	-	-	non-mob
NC_019699	Chroococcidiopsis thermalis PCC 7203 plasmid pCHRO.01, complete sequence	Pleurocapsales	-	-	Cyanobacteria	Bacteria	370830	45.0638	-	-	-	-	-	-	-	-	non-mob
NC_019696	Chroococcidiopsis thermalis PCC 7203 plasmid pCHRO.02, complete sequence	Pleurocapsales	-	-	Cyanobacteria	Bacteria	2779	44.0806	Inc13	-	-	-	-	-	-	-	non-mob
NC_022552	Citrobacter freundii NDMCF plasmid pNDMCFuy, complete sequence	Enterobacteriales	-	Gammaproteobacteria	Proteobacteria	Bacteria	199075	49.7747	IncA/C (=IncP-3)	-	-	-	MOBH	MPF_F	T4CP_G	VirB4_F	determined conj
NC_016151	Citrobacter freundii plasmid pCfc1, complete sequence	Enterobacteriales	-	Gammaproteobacteria	Proteobacteria	Bacteria	6720	50.372	-	RNAII(ColE1 family)	-	-	-	-	-	-	non-mob
NC_004464	Citrobacter freundii plasmid pCTX-M3, complete sequence	Enterobacteriales	-	Gammaproteobacteria	Proteobacteria	Bacteria	89468	51.0305	IncL/M	-	GR3	-	MOBP	MPF_I	T4CP_I	VirB4_I	determined conj
NC_019360	Citrobacter freundii plasmid pNDM-CIT, complete sequence	Enterobacteriales	-	Gammaproteobacteria	Proteobacteria	Bacteria	288920	47.7253	IncH	-	GR3	-	MOBH	MPF_F	T4CP_G	VirB4_F	determined conj
NC_020552	Citrobacter freundii plasmid pYE315203, complete sequence	Enterobacteriales	-	Gammaproteobacteria	Proteobacteria	Bacteria	54038	49.0285	-	-	-	-	-	-	T4CP_T	VirB4_T	non-mob, protein export?
NC_020131	Citrobacter freundii strain CFSTE plasmid pMobC, complete sequence	Enterobacteriales	-	Gammaproteobacteria	Proteobacteria	Bacteria	8969	33.0918	-	-	-	-	-	-	-	-	non-mob
NC_020122	Citrobacter freundii strain CFSTE plasmid pN-Cit, complete sequence	Enterobacteriales	-	Gammaproteobacteria	Proteobacteria	Bacteria	34826	48.392	-	-	-	-	MOBF	-	T4CP_F	VirB4_T	undetermined conj
NC_020123	Citrobacter freundii strain CFSTE plasmid pT-OXA-181, complete sequence	Enterobacteriales	-	Gammaproteobacteria	Proteobacteria	Bacteria	83698	47.1421	IncT/Phage P1	-	-	-	-	-	-	-	non-mob
NC_019983	Citrobacter freundii strain Iona 2 plasmid pCFI-1, complete sequence	Enterobacteriales	-	Gammaproteobacteria	Proteobacteria	Bacteria	23574	51.8665	-	-	-	-	-	-	-	-	non-mob
NC_019991	Citrobacter freundii strain Iona 4 plasmid pCFI-2, complete sequence	Enterobacteriales	-	Gammaproteobacteria	Proteobacteria	Bacteria	24555	52.2948	-	-	-	-	-	-	-	-	non-mob
NC_019984	Citrobacter freundii strain Iona 6 plasmid pCFI-3, complete sequence	Enterobacteriales	-	Gammaproteobacteria	Proteobacteria	Bacteria	22634	51.6877	-	-	-	-	-	-	-	-	non-mob
NC_009794	Citrobacter koseri ATCC BAA-895 plasmid pCKO2, complete sequence	Enterobacteriales	-	Gammaproteobacteria	Proteobacteria	Bacteria	5601	51.2766	-	RNAII(ColE1 family)	-	-	MOBP	-	-	-	mob
NC_009793	Citrobacter koseri ATCC BAA-895 plasmid pCKO3, complete sequence	Enterobacteriales	-	Gammaproteobacteria	Proteobacteria	Bacteria	9294	55.1754	-	RNAII(ColE1 family)	-	-	MOBC	-	-	-	mob
NC_013717	Citrobacter rodentium ICC168 plasmid pCROD1, complete sequence	Enterobacteriales	-	Gammaproteobacteria	Proteobacteria	Bacteria	54449	47.1616	IncFII(RepA4), IncR, IncZ	-	-	-	-	-	-	-	non-mob
NC_013718	Citrobacter rodentium ICC168 plasmid pCROD2, complete sequence	Enterobacteriales	-	Gammaproteobacteria	Proteobacteria	Bacteria	39265	41.7496	-	-	-	-	-	-	T4CP_T	VirB4_T	non-mob, protein export?
NC_013719	Citrobacter rodentium ICC168 plasmid pCROD3, complete sequence	Enterobacteriales	-	Gammaproteobacteria	Proteobacteria	Bacteria	3910	50.9974	ColE2/ColE3	-	-	-	MOBQ	-	-	-	mob
NC_003114	Citrobacter rodentium strain DBS100 plasmid pCRP3, complete sequence	Enterobacteriales	-	Gammaproteobacteria	Proteobacteria	Bacteria	3172	46.7844	-	RNAII(ColE1 family)	-	-	-	-	-	-	non-mob
NC_009478	Clavibacter michiganensis subsp. michiganensis NCPPB 382 plasmid pCM1, complete sequence	Enterobacteriales	-	Gammaproteobacteria	Proteobacteria	Bacteria	27357	67.5586	-	-	-	-	-	-	-	-	non-mob
NC_009479	Clavibacter michiganensis subsp. michiganensis NCPPB 382 plasmid pCM2, complete sequence	Actinomycetales	Micrococcineae	Actinobacteria	Actinobacteria	Bacteria	69989	66.4962	-	-	-	-	MOBF	-	-	-	mob
NC_010399	Clavibacter michiganensis subsp. sepedonicus plasmid pCS1, complete sequence	Actinomycetales	Micrococcineae	Actinobacteria	Actinobacteria	Bacteria	50350	67.4618	-	-	-	-	MOBC	-	-	-	mob
NC_010408	Clavibacter michiganensis subsp. sepedonicus plasmid pCSL1, complete sequence	Actinomycetales	Micrococcineae	Actinobacteria	Actinobacteria	Bacteria	94791	68.8441	-	-	-	-	-	-	-	-	non-mob
NC_001988	Clostridium acetobutylicum ATCC 824 plasmid pSOL1, complete sequence	Clostridiales	-	Clostridia	Firmicutes	Bacteria	192000	30.9115	-	-	-	-	-	-	-	-	non-mob
NC_015686	Clostridium acetobutylicum DSM 1731 plasmid pSMBa, complete sequence	Clostridiales	-	Clostridia	Firmicutes	Bacteria	191996	30.9121	-	-	-	-	-	-	-	-	non-mob
NC_015688	Clostridium acetobutylicum DSM 1731 plasmid pSMBb, complete sequence	Clostridiales	-	Clostridia	Firmicutes	Bacteria	11123	25.9193	-	-	-	-	-	-	-	-	non-mob
NC_017296	Clostridium acetobutylicum EA 2018 EA2018plasmid, complete sequence	Clostridiales	-	Clostridia	Firmicutes	Bacteria	191996	30.91	-	-	-	-	-	-	-	-	non-mob
NC_018657	Clostridium acidurici 9a plasmid pCuri3, complete sequence	Clostridiales	-	Clostridia	Firmicutes	Bacteria	2913	28.8019	-	-	-	-	-	-	-	-	non-mob
NC_009496	Clostridium botulinum A str. ATCC 3502 plasmid pBOT3502, complete sequence	Clostridiales	-	Clostridia	Firmicutes	Bacteria	16344	26.8049	-	-	-	-	MOBP	-	-	-	mob
NC_010418	Clostridium botulinum A3 str. Loch Maree plasmid pCLK, complete sequence	Clostridiales	-	Clostridia	Firmicutes	Bacteria	266785	25.636	-	-	-	-	-	-	-	-	non-mob, protein export?
NZ_AOSX01000021	Clostridium botulinum Af84 plasmid pCBC, complete sequence, whole genome shotgun sequence	Clostridiales	-	Clostridia	Firmicutes	Bacteria	246124	25.5176	-	-	-	-	-	-	-	-	non-mob
NC_010680	Clostridium botulinum B str. Eklund 17B plasmid pCLL, complete sequence	Clostridiales	-	Clostridia	Firmicutes	Bacteria	47642	24.9528	-	-	-	-	-	-	-	-	non-mob, protein export?
NC_010379	Clostridium botulinum B1 str. Okra plasmid pCLD, complete sequence	Clostridiales	-	Clostridia	Firmicutes	Bacteria	148780	25.3562	-	-	-	-	-	-	-	-	non-mob
NC_012654	Clostridium botulinum Ba4 str. 657 plasmid pCLJ, complete sequence	Clostridiales	-	Clostridia	Firmicutes	Bacteria	270022	25.6035	-	-	-	-	-	-	-	-	non-mob
NC_012657	Clostridium botulinum Ba4 str. 657 plasmid pCLJ2, complete sequence	Clostridiales	-	Clostridia	Firmicutes	Bacteria	9953	24.0731	-	-	-	-	-	-	-	-	non-mob
NC_015417	Clostridium botulinum BKT015925 plasmid p1BKT015925, complete sequence	Clostridiales	-	Clostridia	Firmicutes	Bacteria	203287	26.4539	-	-	-	-	-	-	-	-	non-mob
NC_015426	Clostridium botulinum BKT015925 plasmid p2BKT015925, complete sequence	Clostridiales	-	Clostridia	Firmicutes	Bacteria	98732	26.1364	-	-	-	-	-	-	-	-	non-mob
NC_015418	Clostridium botulinum BKT015925 plasmid p3BKT015925, complete sequence	Clostridiales	-	Clostridia	Firmicutes	Bacteria	80365	26.8002	-	-	-	-	-	-	-	-	non-mob
NC_015427	Clostridium botulinum BKT015925 plasmid p4BKT015925, complete sequence	Clostridiales	-	Clostridia	Firmicutes	Bacteria	39648	28.0973	-	-	-	-	-	-	-	-	non-mob
NC_015419	Clostridium botulinum BKT015925 plasmid p5BKT015925, complete sequence	Clostridiales	-	Clostridia	Firmicutes	Bacteria	12403	26.2517	-	-	-	-	-	-	-	-	non-mob
NZ_AESA01000588	Clostridium botulinum C str. Stockholm plasmid p6CBCSt, whole genome shotgun sequence	Clostridiales	-	Clostridia	Firmicutes	Bacteria	55087	27.4402	-	-	-	-	-	-	-	-	non-mob
NC_012946	Clostridium botulinum D str. 1873 plasmid pCLG1, complete sequence	Clostridiales	-	Clostridia	Firmicutes	Bacteria	107690	26.7165	-	-	-	-	-	-	-	-	non-mob
NC_012945	Clostridium botulinum D str. 1873 plasmid pCLG2, complete sequence	Clostridiales	-	Clostridia	Firmicutes	Bacteria	54152	25.3306	-	-	-	-	-	-	-	-	non-mob
NC_017298	Clostridium botulinum F str. 230613 plasmid pCBF, complete sequence	Clostridiales	-	Clostridia	Firmicutes	Bacteria	17531	26.0852	-	-	-	-	-	-	-	-	non-mob
NC_009700	Clostridium botulinum F str. Langeland plasmid pCLI, complete sequence	Clostridiales	-	Clostridia	Firmicutes	Bacteria	17531	26.0852	-	-	-	-	-	-	-	-	non-mob
NC_012219	Clostridium botulinum plasmid pC2C203U28 DNA, complete sequence, serotype: type C, strain: (C)-203U28	Clostridiales	-	Clostridia	Firmicutes	Bacteria	106981	26.6973	-	-	-	-	-	-	-	-	non-mob
NC_012760	Clostridium butyricum plasmid pCBM588 DNA, complete sequence, strain: MIYAIRI 588	Clostridiales	-	Clostridia	Firmicutes	Bacteria	8060	27.4318	-	-	-	-	-	-	-	-	non-mob
NC_014565	Clostridium carboxidivorans P7 plasmid p19, complete sequence	Clostridiales	-	Clostridia	Firmicutes	Bacteria	19899	27.5391	-	-	-	-	-	-	-	-	non-mob
NC_021737	Clostridium chauvoei, plasmid pcchauvoei, strain JF4335 complete sequence	Clostridiales	-	Clostridia	Firmicutes	Bacteria	5566	25.2785	-	-	-	-	-	-	-	-	non-mob
NC_017176	Clostridium difficile BI1 plasmid pCDBI1, complete sequence	Clostridiales	-	Clostridia	Firmicutes	Bacteria	45258	28.0326	-	-	-	-	-	-	-	-	non-mob
NC_009466	Clostridium kluyveri DSM 555 plasmid pCKL555A, complete sequence	Clostridiales	-	Clostridia	Firmicutes	Bacteria	59182	33.3716	-	-	-	-	-	-	-	-	non-mob
NC_011836	Clostridium kluyveri NBRC 12016 plasmid pCKL1, complete sequence	Clostridiales	-	Clostridia	Firmicutes	Bacteria	59182	33.3716	-	-	-	-	-	-	-	-	non-mob
NC_021183	Clostridium pasteurianum BC1 plasmid pCLOPA01, complete sequence	Clostridiales	-	Clostridia	Firmicutes	Bacteria	53393	28.9401	-	-	-	-	-	-	-	-	non-mob
NC_007772	Clostridium perfringens CPE str. F4969 plasmid pCPF4969, complete sequence	Clostridiales	-	Clostridia	Firmicutes	Bacteria	70480	26.5678	-	-	-	-	-	-	-	-	non-mob
NZ_CM001478	Clostridium perfringens F262 plasmid pF262A, whole genome shotgun sequence	Clostridiales	-	Clostridia	Firmicutes	Bacteria	48604	27.2019	-	-	-	-	-	-	-	-	non-mob
NZ_CM001479	Clostridium perfringens F262 plasmid pF262B, whole genome shotgun sequence	Clostridiales	-	Clostridia	Firmicutes	Bacteria	50148	25.2703	-	-	-	-	-	-	-	-	non-mob
NZ_CM001480	Clostridium perfringens F262 plasmid pF262C, complete sequence, whole genome shotgun sequence	Clostridiales	-	Clostridia	Firmicutes	Bacteria	4809	24.5165	Inc13	-	-	-	-	-	-	-	non-mob
NZ_CM001481	Clostridium perfringens F262 plasmid pF262D, complete sequence, whole genome shotgun sequence	Clostridiales	-	Clostridia	Firmicutes	Bacteria	9136	24.9781	-	-	-	-	-	-	-	-	non-mob
NC_006872	Clostridium perfringens F5603 plasmid pBCNF5603, complete sequence	Clostridiales	-	Clostridia	Firmicutes	Bacteria	36695	25.4204	-	-	-	-	-	-	-	-	non-mob
NC_011412	Clostridium perfringens plasmid pCP8533etx, complete sequence	Clostridiales	-	Clostridia	Firmicutes	Bacteria	64753	25.8922	-	-	-	-	-	-	-	-	non-mob
NC_019358	Clostridium perfringens plasmid pCP8533S12, complete sequence	Clostridiales	-	Clostridia	Firmicutes	Bacteria	11891	25.1451	-	-	-	-	-	-	-	-	non-mob
NC_019687	Clostridium perfringens plasmid pCpb2-CP1, complete sequence	Clostridiales	-	Clostridia	Firmicutes	Bacteria	65875	26.7917	-	-	-	-	-	-	-	-	non-mob
NC_007773	Clostridium perfringens plasmid pCPF5603, complete sequence	Clostridiales	-	Clostridia	Firmicutes	Bacteria	75268	25.5274	-	-	-	-	-	-	-	-	non-mob
NC_023917	Clostridium perfringens plasmid pCP-OS1 DNA, complete sequence, strain: OS1	Clostridiales	-	Clostridia	Firmicutes	Bacteria	54535	25.0628	-	-	-	-	-	-	-	-	non-mob
NC_015712	Clostridium perfringens plasmid pCPPB-1, complete sequence	Clostridiales	-	Clostridia	Firmicutes	Bacteria	67479	25.9607	-	-	-	-	-	-	-	-	non-mob
NC_023918	Clostridium perfringens plasmid pCP-TS1 DNA, complete sequence, strain: TS1	Clostridiales	-	Clostridia	Firmicutes	Bacteria	54478	25.0285	-	-	-	-	-	-	-	-	non-mob
NC_010937	Clostridium perfringens plasmid pCW3, complete sequence	Clostridiales	-	Clostridia	Firmicutes	Bacteria	47263	27.5903	-	-	-	-	-	-	-	-	non-mob
NC_001388	Clostridium perfringens plasmid pIP404, complete sequence	Clostridiales	-	Clostridia	Firmicutes	Bacteria	10206	24.9853	-	-	-	-	-	-	-	-	non-mob
NC_019259	Clostridium perfringens plasmid pJIR3537, complete sequence	Clostridiales	-	Clostridia	Firmicutes	Bacteria	48787	27.5934	-	-	-	-	-	-	-	-	non-mob
NC_019258	Clostridium perfringens plasmid pJIR3843, complete sequence	Clostridiales	-	Clostridia	Firmicutes	Bacteria	3183	23.437	-	-	-	-	-	-	-	-	non-mob
NC_019257	Clostridium perfringens plasmid pJIR3844, complete sequence	Clostridiales	-	Clostridia	Firmicutes	Bacteria	70192	25.4459	-	-	-	-	-	-	-	-	non-mob
NC_019688	Clostridium perfringens plasmid pNetB-NE10, complete sequence	Clostridiales	-	Clostridia	Firmicutes	Bacteria	81693	25.6852	-	-	-	-	-	-	-	-	non-mob
NC_008263	Clostridium perfringens SM101 plasmid pSM101A, complete sequence	Clostridiales	-	Clostridia	Firmicutes	Bacteria	12397	26.6839	-	-	-	-	-	-	-	-	non-mob
NC_008264	Clostridium perfringens SM101 plasmid pSM101B, complete sequence	Clostridiales	-	Clostridia	Firmicutes	Bacteria	12206	25.8234	-	-	-	-	-	-	-	-	non-mob
NC_003042	Clostridium perfringens str. 13 plasmid pCP13, complete sequence	Clostridiales	-	Clostridia	Firmicutes	Bacteria	54310	25.4962	-	-	-	-	-	-	-	-	non-mob, protein export?
NC_020292	Clostridium saccharoperbutylacetonicum N1-4(HMT) plasmid Csp_135p, complete sequence	Clostridiales	-	Clostridia	Firmicutes	Bacteria	136188	29.3668	-	-	-	-	-	-	-	-	non-mob
NC_001772	Clostridium sp. MCF-1 indigenous plasmid, complete sequence	Clostridiales	-	Clostridia	Firmicutes	Bacteria	2450	39.2653	-	-	-	-	-	-	-	-	non-mob
NC_022778	Clostridium tetani 12124569, plasmid p12124569, complete sequence	Clostridiales	-	Clostridia	Firmicutes	Bacteria	58369	24.0402	-	-	-	-	-	-	-	-	non-mob
NC_004565	Clostridium tetani E88 plasmid pE88, complete sequence	Clostridiales	-	Clostridia	Firmicutes	Bacteria	74082	24.5282	-	-	-	-	-	-	-	-	non-mob
NC_021652	Clostridium thermocellum strain BL21 plasmid pEBM107, complete sequence	Clostridiales	-	Clostridia	Firmicutes	Bacteria	9896	39.5412	Inc13	RNAII(ColE1 family)	-	Rep_22	MOBP, MOBV	-	-	-	mob
NC_021653	Clostridium thermocellum strain BL21 plasmid pEBM113, complete sequence	Clostridiales	-	Clostridia	Firmicutes	Bacteria	9892	39.5875	Inc13	RNAII(ColE1 family)	-	Rep_22	MOBP, MOBV	-	-	-	mob
NC_021665	Clostridium thermocellum strain BL21 plasmid pEBM130, complete sequence	Clostridiales	-	Clostridia	Firmicutes	Bacteria	9957	39.1584	Inc13	RNAII(ColE1 family)	-	Rep_22	MOBP, MOBV	-	-	-	mob
NC_010332	Collimonas fungivorans plasmid pTer331, complete sequence	Burkholderiales	-	Betaproteobacteria	Proteobacteria	Bacteria	40457	60.5952	PromA	-	-	-	MOBP	MPF_T	-	VirB4_T	determined conj
NZ_BAWN01000094	Comamonadaceae bacterium H1 plasmid pSRH1, whole genome shotgun sequence	Burkholderiales	-	Betaproteobacteria	Proteobacteria	Bacteria	16345	63.0652	-	-	-	-	-	-	-	-	non-mob
NC_021077	Comamonas sp. 7D-2 plasmid pBHB, complete sequence	Burkholderiales	-	Betaproteobacteria	Proteobacteria	Bacteria	119225	63.5697	IncP-1	-	-	-	MOBP	-	T4CP_T	-	mob
NC_010935	Comamonas testosteroni CNB-1 plasmid pCNB, complete sequence	Burkholderiales	-	Betaproteobacteria	Proteobacteria	Bacteria	91181	63.4415	IncP-1	-	-	-	MOBP	MPF_T	T4CP_T	-	determined conj
NC_016978	Comamonas testosteroni plasmid pI2, complete sequence	Burkholderiales	-	Betaproteobacteria	Proteobacteria	Bacteria	84204	64.7903	IncP-1	-	-	-	MOBP	-	T4CP_T	-	mob
NC_016968	Comamonas testosteroni plasmid pTB30, complete sequence	Burkholderiales	-	Betaproteobacteria	Proteobacteria	Bacteria	79291	63.9303	IncP-1	-	-	-	MOBP	-	T4CP_T	-	mob
NC_002143	Comamonas testosteroni PtL5 cryptic plasmid pPT1, complete sequence	Burkholderiales	-	Betaproteobacteria	Proteobacteria	Bacteria	15398	56.1956	-	-	-	-	MOBQ	-	-	-	mob
NC_010813	Corynebacterium aurimucosum ATCC 700975 plasmid pET44827, complete sequence	Actinomycetales	Corynebacterineae	Actinobacteria	Actinobacteria	Bacteria	29037	53.3182	-	-	-	-	MOBF	-	-	-	mob
NC_020523	Corynebacterium callunae DSM 20147 plasmid pCC1, complete sequence	Actinomycetales	Corynebacterineae	Actinobacteria	Actinobacteria	Bacteria	4109	54.4171	-	-	-	-	-	-	-	-	non-mob
NC_020553	Corynebacterium callunae DSM 20147 plasmid pCC2, complete sequence	Actinomycetales	Corynebacterineae	Actinobacteria	Actinobacteria	Bacteria	85023	54.3771	pCG1/pNG2, pCRY4	-	-	-	-	-	-	-	non-mob
NC_011030	Corynebacterium casei LMG S-19264 plasmid pCASE1, complete sequence	Actinomycetales	Corynebacterineae	Actinobacteria	Actinobacteria	Bacteria	2461	56.7655	pDOJH10S, pB264	-	-	-	-	-	-	-	non-mob
NC_005001	Corynebacterium diphtheriae plasmid pNG2, complete sequence	Actinomycetales	Corynebacterineae	Actinobacteria	Actinobacteria	Bacteria	15100	56.1258	pCG1/pNG2	-	-	-	MOBF	-	-	-	mob
NC_003239	Corynebacterium diphtheriae plasmid pNGA2, complete sequence	Actinomycetales	Corynebacterineae	Actinobacteria	Actinobacteria	Bacteria	4191	51.372	pCG1/pNG2	-	-	-	-	-	-	-	non-mob
NC_004319	Corynebacterium efficiens YS-314 plasmid pCE2, complete sequence	Actinomycetales	Corynebacterineae	Actinobacteria	Actinobacteria	Bacteria	23743	54.416	pCG1/pNG2, pCG1/pNG2	-	-	-	MOBF	-	-	-	mob
NC_004320	Corynebacterium efficiens YS-314 plasmid pCE3, complete sequence	Actinomycetales	Corynebacterineae	Actinobacteria	Actinobacteria	Bacteria	48672	56.4041	pGA2	-	-	-	MOBF	-	-	-	mob
NC_004941	Corynebacterium glutamicum 227 plasmid pXZ608, complete sequence	Actinomycetales	Corynebacterineae	Actinobacteria	Actinobacteria	Bacteria	5949	55.959	pCG2	-	-	-	-	-	-	-	non-mob
NC_001456	Corynebacterium glutamicum ATCC 19223 plasmid pSR1, complete sequence	Actinomycetales	Corynebacterineae	Actinobacteria	Actinobacteria	Bacteria	3054	56.9745	pCG1/pNG2	-	-	-	-	-	-	-	non-mob
NC_004533	Corynebacterium glutamicum plasmid pAG3, complete sequence	Actinomycetales	Corynebacterineae	Actinobacteria	Actinobacteria	Bacteria	4603	51.8792	pAG3	-	-	-	-	-	-	-	non-mob
NC_001385	Corynebacterium glutamicum plasmid pAM330 DNA, complete sequence	Actinomycetales	Corynebacterineae	Actinobacteria	Actinobacteria	Bacteria	4448	53.3498	pBL1	-	-	-	-	-	-	-	non-mob
NC_010243	Corynebacterium glutamicum plasmid pBl1, complete sequence	Actinomycetales	Corynebacterineae	Actinobacteria	Actinobacteria	Bacteria	4447	53.4068	pBL1	-	-	-	-	-	-	-	non-mob
NC_004534	Corynebacterium glutamicum plasmid pCG2, complete sequence	Actinomycetales	Corynebacterineae	Actinobacteria	Actinobacteria	Bacteria	6758	50.947	pCG2	-	-	-	-	-	-	-	non-mob
NC_013726	Corynebacterium glutamicum plasmid pCGR2, complete sequence	Actinomycetales	Corynebacterineae	Actinobacteria	Actinobacteria	Bacteria	24235	53.8684	pCG1/pNG2	-	-	-	-	-	-	-	non-mob
NC_004535	Corynebacterium glutamicum plasmid pGA2, complete sequence	Actinomycetales	Corynebacterineae	Actinobacteria	Actinobacteria	Bacteria	19218	50.5724	pGA2	-	-	-	MOBF	-	-	-	mob
NC_003227	Corynebacterium glutamicum plasmid pTET3	Actinomycetales	Corynebacterineae	Actinobacteria	Actinobacteria	Bacteria	27856	54.8894	pCG1/pNG2	-	-	-	MOBF	-	-	-	mob
NC_002099	Corynebacterium glutamicum plasmid pXZ10142, complete sequence	Actinomycetales	Corynebacterineae	Actinobacteria	Actinobacteria	Bacteria	2444	57.0376	pDOJH10S, pB264	-	-	-	-	-	-	-	non-mob
NC_002115	Corynebacterium glutamicum plasmid unknown, complete sequence	Actinomycetales	Corynebacterineae	Actinobacteria	Actinobacteria	Bacteria	4457	53.3767	pBL1	-	-	-	-	-	-	-	non-mob
NC_009343	Corynebacterium glutamicum R plasmid pCGR1, complete sequence	Actinomycetales	Corynebacterineae	Actinobacteria	Actinobacteria	Bacteria	49120	53.9271	-	-	-	-	-	-	-	-	non-mob
NC_001791	Corynebacterium glutamicum strain 1014 plasmid pXZ10145.1, complete sequence	Actinomycetales	Corynebacterineae	Actinobacteria	Actinobacteria	Bacteria	4885	59.6315	pDOJH10S, pB264	-	-	-	-	-	-	-	non-mob
NC_001415	Corynebacterium glutamicum strain 22243 R-plasmid pAG1, complete sequence	Actinomycetales	Corynebacterineae	Actinobacteria	Actinobacteria	Bacteria	19751	58.9793	pCG1/pNG2	-	-	-	-	-	-	-	non-mob
NC_004945	Corynebacterium glutamicum strain ATCC31830 R-plasmid pCG4, complete sequence	Actinomycetales	Corynebacterineae	Actinobacteria	Actinobacteria	Bacteria	29371	52.0752	pCG1/pNG2	-	-	-	MOBF	-	-	-	mob
NC_020303	Corynebacterium halotolerans YIM 70093 = DSM 44683 plasmid pCha1, complete sequence	Actinomycetales	Corynebacterineae	Actinobacteria	Actinobacteria	Bacteria	86256	63.1956	-	-	-	-	-	-	-	-	non-mob
NC_003080	Corynebacterium jeikeium K411 plasmid pKW4, complete sequence	Actinomycetales	Corynebacterineae	Actinobacteria	Actinobacteria	Bacteria	14323	53.7737	pCG1/pNG2	-	-	-	-	-	-	-	non-mob
NC_004774	Corynebacterium jeikeium plasmid pA501, complete sequence	Actinomycetales	Corynebacterineae	Actinobacteria	Actinobacteria	Bacteria	19934	55.137	pCG1/pNG2	-	-	-	-	-	-	-	non-mob
NC_004773	Corynebacterium jeikeium plasmid pA505, complete sequence	Actinomycetales	Corynebacterineae	Actinobacteria	Actinobacteria	Bacteria	11946	55.8681	pCG1/pNG2	-	-	-	-	-	-	-	non-mob
NC_003490	Corynebacterium jeikeium plasmid pB85766, complete sequence	Actinomycetales	Corynebacterineae	Actinobacteria	Actinobacteria	Bacteria	14875	55.079	pCG1/pNG2	-	-	-	-	-	-	-	non-mob
NC_004953	Corynebacterium jeikeium plasmid pCJ84, complete sequence	Actinomycetales	Corynebacterineae	Actinobacteria	Actinobacteria	Bacteria	7580	53.5092	pCG1/pNG2	-	-	-	-	-	-	-	non-mob
NC_002775	Corynebacterium jeikeium plasmid pK43, complete sequence	Actinomycetales	Corynebacterineae	Actinobacteria	Actinobacteria	Bacteria	7617	54.6934	pCG1/pNG2	-	-	-	-	-	-	-	non-mob
NC_003442	Corynebacterium jeikeium plasmid pK64, complete sequence	Actinomycetales	Corynebacterineae	Actinobacteria	Actinobacteria	Bacteria	10904	54.1178	pCG1/pNG2	-	-	-	-	-	-	-	non-mob
NC_021920	Corynebacterium maris DSM 45190 plasmid pCmaris1, complete sequence	Actinomycetales	Corynebacterineae	Actinobacteria	Actinobacteria	Bacteria	45973	61.3164	pGA2	-	-	-	-	-	-	-	non-mob
NC_004833	Corynebacterium renale plasmid pCR1 containing repA gene encoding hypothetical rep protein	Actinomycetales	Corynebacterineae	Actinobacteria	Actinobacteria	Bacteria	1488	51.8817	-	-	-	-	-	-	-	-	non-mob
NC_014167	Corynebacterium resistens DSM 45100 plasmid pJA144188, complete sequence	Actinomycetales	Corynebacterineae	Actinobacteria	Actinobacteria	Bacteria	28312	55.2522	-	-	-	-	-	-	-	-	non-mob
NC_009128	Corynebacterium sp. L2-79-05 plasmid pLEW279a, complete sequence	Actinomycetales	Corynebacterineae	Actinobacteria	Actinobacteria	Bacteria	34606	58.6372	pCG1/pNG2	-	-	-	MOBF	-	-	-	mob
NC_009129	Corynebacterium sp. L2-79-05 plasmid pLEW279b, complete sequence	Actinomycetales	Corynebacterineae	Actinobacteria	Actinobacteria	Bacteria	29854	56.361	-	-	-	-	MOBF	-	-	-	mob
NC_004939	Corynebacterium striatum strain M82B R-plasmid pTP10, complete sequence	Actinomycetales	Corynebacterineae	Actinobacteria	Actinobacteria	Bacteria	51409	58.4975	pCG1/pNG2	-	-	-	-	-	-	-	non-mob
NC_014912	Corynebacterium tuberculostearicum strain B146 plasmid p1B146, complete sequence	Actinomycetales	Corynebacterineae	Actinobacteria	Actinobacteria	Bacteria	4215	53.1435	-	-	-	-	-	-	-	-	non-mob
NC_011526	Coxiella burnetii CbuK_Q154 plasmid pQpRS_K_Q154, complete sequence	Legionellales	-	Gammaproteobacteria	Proteobacteria	Bacteria	39280	39.6563	-	-	-	-	-	-	-	-	non-mob
NC_009726	Coxiella burnetii Dugway 5J108-111 plasmid pQpDG, complete sequence	Legionellales	-	Gammaproteobacteria	Proteobacteria	Bacteria	54179	39.7922	-	-	-	-	-	-	-	-	non-mob
NC_010258	Coxiella burnetii 'MSU Goat Q177' plasmid QpRS, complete sequence	Legionellales	-	Gammaproteobacteria	Proteobacteria	Bacteria	39281	39.6578	-	-	-	-	-	-	-	-	non-mob
NC_002118	Coxiella burnetii plasmid QpH1, complete sequence	Legionellales	-	Gammaproteobacteria	Proteobacteria	Bacteria	37329	39.3233	-	-	-	-	-	-	-	-	non-mob
NC_010115	Coxiella burnetii RSA 331 plasmid QpH1, complete sequence	Legionellales	-	Gammaproteobacteria	Proteobacteria	Bacteria	37317	39.3306	-	-	-	-	-	-	-	-	non-mob
NC_004704	Coxiella burnetii RSA 493 plasmid pQpH1, complete sequence	Legionellales	-	Gammaproteobacteria	Proteobacteria	Bacteria	37393	39.3095	-	-	-	-	-	-	-	-	non-mob
NC_002131	Coxiella burnetii strain R1140 plasmid QpDV, complete sequence	Legionellales	-	Gammaproteobacteria	Proteobacteria	Bacteria	32601	39.5264	-	-	-	-	-	-	-	-	non-mob
NC_019733	Crinalium epipsammum PCC 9333 plasmid pCRI9333.01, complete sequence	Oscillatoriales	-	-	Cyanobacteria	Bacteria	54978	40.94	-	-	-	-	-	-	-	-	non-mob
NC_019734	Crinalium epipsammum PCC 9333 plasmid pCRI9333.02, complete sequence	Oscillatoriales	-	-	Cyanobacteria	Bacteria	53213	39.8211	-	-	-	-	MOBV	-	-	-	mob
NC_019754	Crinalium epipsammum PCC 9333 plasmid pCRI9333.03, complete sequence	Oscillatoriales	-	-	Cyanobacteria	Bacteria	50800	39.376	-	-	-	-	-	-	-	-	non-mob
NC_019735	Crinalium epipsammum PCC 9333 plasmid pCRI9333.04, complete sequence	Oscillatoriales	-	-	Cyanobacteria	Bacteria	44285	40.5578	-	-	-	-	-	-	-	-	non-mob
NC_019736	Crinalium epipsammum PCC 9333 plasmid pCRI9333.05, complete sequence	Oscillatoriales	-	-	Cyanobacteria	Bacteria	39142	41.1144	-	-	-	-	-	-	-	-	non-mob
NC_019755	Crinalium epipsammum PCC 9333 plasmid pCRI9333.06, complete sequence	Oscillatoriales	-	-	Cyanobacteria	Bacteria	29492	38.841	-	-	-	-	-	-	-	-	non-mob
NC_019737	Crinalium epipsammum PCC 9333 plasmid pCRI9333.07, complete sequence	Oscillatoriales	-	-	Cyanobacteria	Bacteria	28455	40.3444	-	-	-	-	-	-	-	-	non-mob
NC_019756	Crinalium epipsammum PCC 9333 plasmid pCRI9333.08, complete sequence	Oscillatoriales	-	-	Cyanobacteria	Bacteria	4488	39.5945	Inc13	-	-	-	-	-	-	-	non-mob
NC_009779	Cronobacter sakazakii ATCC BAA-894 plasmid pESA2, complete sequence	Enterobacteriales	-	Gammaproteobacteria	Proteobacteria	Bacteria	31208	51.5829	-	-	-	-	MOBC	MPF_T	-	VirB4_T	determined conj
NC_009780	Cronobacter sakazakii ATCC BAA-894 plasmid pESA3, complete sequence	Enterobacteriales	-	Gammaproteobacteria	Proteobacteria	Bacteria	131196	56.8485	-	-	-	-	-	-	-	-	non-mob
NC_023024	Cronobacter sakazakii CMCC 45402 plasmid p1, complete sequence	Enterobacteriales	-	Gammaproteobacteria	Proteobacteria	Bacteria	126488	57.2892	IncFI(RepB)	-	-	-	-	-	-	-	non-mob
NC_023025	Cronobacter sakazakii CMCC 45402 plasmid p2, complete sequence	Enterobacteriales	-	Gammaproteobacteria	Proteobacteria	Bacteria	55913	50.3801	IncH	-	-	-	-	-	-	-	non-mob
NC_020263	Cronobacter sakazakii Sp291 plasmid pSP291-1, complete sequence	Enterobacteriales	-	Gammaproteobacteria	Proteobacteria	Bacteria	118136	57.2332	-	-	-	-	-	-	-	-	non-mob
NC_020261	Cronobacter sakazakii Sp291 plasmid pSP291-2, complete sequence	Enterobacteriales	-	Gammaproteobacteria	Proteobacteria	Bacteria	52134	49.1637	IncH	-	-	-	-	-	-	-	non-mob
NC_020262	Cronobacter sakazakii Sp291 plasmid pSP291-3, complete sequence	Enterobacteriales	-	Gammaproteobacteria	Proteobacteria	Bacteria	4422	54.0253	-	RNAII(ColE1 family)	-	-	-	-	-	-	non-mob
NC_021293	Cronobacter sakazakii strain ATCC 29544 plasmid pCSA2, complete sequence	Enterobacteriales	-	Gammaproteobacteria	Proteobacteria	Bacteria	5103	55.0069	-	RNAII(ColE1 family)	-	-	-	-	-	-	non-mob
NC_013283	Cronobacter turicensis z3032 plasmid pCTU1, complete sequence	Enterobacteriales	-	Gammaproteobacteria	Proteobacteria	Bacteria	138339	56.0507	IncFI(RepB)	-	-	-	-	-	-	-	non-mob
NC_013284	Cronobacter turicensis z3032 plasmid pCTU2, complete sequence	Enterobacteriales	-	Gammaproteobacteria	Proteobacteria	Bacteria	22448	49.2204	-	-	-	-	MOBC	-	-	VirB4_T	mob
NC_013285	Cronobacter turicensis z3032 plasmid pCTU3, complete sequence	Enterobacteriales	-	Gammaproteobacteria	Proteobacteria	Bacteria	53842	50.039	IncH	-	-	-	-	-	-	-	non-mob
NC_002364	Cryphonectria parasitica mitochondrial plasmid pleC9, complete sequence	-	-	-	-	Eukaryota	1364	44.1349	-	-	-	-	-	-	-	-	non-mob
NC_007974	Cupriavidus metallidurans CH34 megaplasmid, complete sequence	Burkholderiales	-	Betaproteobacteria	Proteobacteria	Bacteria	2580084	63.5994	-	-	-	-	-	-	-	-	non-mob
NC_006525	Cupriavidus metallidurans CH34 plasmid pMOL28, complete sequence	Burkholderiales	-	Betaproteobacteria	Proteobacteria	Bacteria	171461	60.5048	-	-	-	-	MOBH	MPF_T	T4CP_G	-	determined conj
NC_007972	Cupriavidus metallidurans CH34 plasmid pMOL28, complete sequence	Burkholderiales	-	Betaproteobacteria	Proteobacteria	Bacteria	171459	60.5048	-	-	-	-	MOBH	MPF_T	T4CP_G	-	determined conj
NC_006466	Cupriavidus metallidurans CH34 plasmid pMOL30, complete sequence	Burkholderiales	-	Betaproteobacteria	Proteobacteria	Bacteria	233755	60.1322	-	-	-	-	-	-	-	-	non-mob
NC_007971	Cupriavidus metallidurans CH34 plasmid pMOL30, complete sequence	Burkholderiales	-	Betaproteobacteria	Proteobacteria	Bacteria	233720	60.1335	-	-	-	-	-	-	-	-	non-mob
NC_015724	Cupriavidus necator N-1 plasmid BB2p, complete sequence	Burkholderiales	-	Betaproteobacteria	Proteobacteria	Bacteria	424140	62.8554	-	-	-	-	-	-	T4CP_G	-	non-mob
NC_015727	Cupriavidus necator N-1 plasmid pBB1, complete sequence	Burkholderiales	-	Betaproteobacteria	Proteobacteria	Bacteria	1499175	61.3855	IncP-2	-	-	-	-	-	T4CP_T	-	non-mob
NC_010529	Cupriavidus taiwanensis LMG 19424 plasmid pRALTA, complete sequence	Burkholderiales	-	Betaproteobacteria	Proteobacteria	Bacteria	557200	59.6648	-	-	-	-	MOBH	MPF_T	T4CP_G	-	determined conj
NC_010902	Cupriavidus taiwanensis plasmid pTJ86-1, complete sequence	Burkholderiales	-	Betaproteobacteria	Proteobacteria	Bacteria	2221	61.6839	-	-	-	-	-	-	-	-	non-mob
NC_010903	Cupriavidus taiwanensis plasmid pTJ86-2, complete sequence	Burkholderiales	-	Betaproteobacteria	Proteobacteria	Bacteria	2229	61.5971	-	-	-	-	-	-	-	-	non-mob
NC_019777	Cyanobacterium aponinum PCC 10605 plasmid pCYAN10605.01, complete sequence	Chroococcales	-	-	Cyanobacteria	Bacteria	62874	33.1711	-	-	-	-	-	-	-	-	non-mob
NC_010539	Cyanothece sp. ATCC 51142 plasmid A, complete sequence	Chroococcales	-	-	Cyanobacteria	Bacteria	39620	36.7996	-	-	-	-	-	-	-	-	non-mob
NC_010541	Cyanothece sp. ATCC 51142 plasmid B, complete sequence	Chroococcales	-	-	Cyanobacteria	Bacteria	31856	41.4584	-	-	-	-	MOBF	-	-	-	mob
NC_010542	Cyanothece sp. ATCC 51142 plasmid C, complete sequence	Chroococcales	-	-	Cyanobacteria	Bacteria	14685	38.0933	-	-	-	-	MOBQ	-	-	-	mob
NC_010543	Cyanothece sp. ATCC 51142 plasmid D, complete sequence	Chroococcales	-	-	Cyanobacteria	Bacteria	10244	36.968	-	-	-	-	MOBP	-	-	-	mob
NC_011738	Cyanothece sp. PCC 7424 plasmid pP742401, complete sequence	Chroococcales	-	-	Cyanobacteria	Bacteria	328635	37.0913	-	-	-	-	-	-	-	-	non-mob
NC_011737	Cyanothece sp. PCC 7424 plasmid pP742402, complete sequence	Chroococcales	-	-	Cyanobacteria	Bacteria	197705	37.3713	-	-	-	-	MOBP	-	-	-	mob
NC_011730	Cyanothece sp. PCC 7424 plasmid pP742403, complete sequence	Chroococcales	-	-	Cyanobacteria	Bacteria	29239	40.6683	-	-	-	-	MOBF	-	-	-	mob
NC_011732	Cyanothece sp. PCC 7424 plasmid pP742404, complete sequence	Chroococcales	-	-	Cyanobacteria	Bacteria	22636	39.3665	-	-	-	-	-	-	-	-	non-mob
NC_011733	Cyanothece sp. PCC 7424 plasmid pP742405, complete sequence	Chroococcales	-	-	Cyanobacteria	Bacteria	18083	38.1684	-	-	-	-	MOBQ	-	-	-	mob
NC_011734	Cyanothece sp. PCC 7424 plasmid pP742406, complete sequence	Chroococcales	-	-	Cyanobacteria	Bacteria	15219	40.1998	-	-	-	-	MOBQ	-	-	-	mob
NC_011880	Cyanothece sp. PCC 7425 plasmid pP742501, complete sequence	Chroococcales	-	-	Cyanobacteria	Bacteria	196837	48.8643	-	-	-	-	MOBF	-	-	-	mob
NC_011885	Cyanothece sp. PCC 7425 plasmid pP742502, complete sequence	Chroococcales	-	-	Cyanobacteria	Bacteria	179973	49.0929	-	-	-	-	-	-	-	-	non-mob
NC_011882	Cyanothece sp. PCC 7425 plasmid pP742503, complete sequence	Chroococcales	-	-	Cyanobacteria	Bacteria	34726	47.1347	-	-	-	-	-	-	-	-	non-mob
NC_014533	Cyanothece sp. PCC 7822 plasmid Cy782201, complete sequence	Chroococcales	-	-	Cyanobacteria	Bacteria	879545	38.4412	-	-	-	-	-	-	-	-	non-mob
NC_014534	Cyanothece sp. PCC 7822 plasmid Cy782202, complete sequence	Chroococcales	-	-	Cyanobacteria	Bacteria	473846	39.0967	-	-	-	-	MOBF	-	-	-	mob
NC_014502	Cyanothece sp. PCC 7822 plasmid Cy782203, complete sequence	Chroococcales	-	-	Cyanobacteria	Bacteria	291993	38.9893	-	-	-	-	-	-	-	-	non-mob
NC_014503	Cyanothece sp. PCC 7822 plasmid Cy782204, complete sequence	Chroococcales	-	-	Cyanobacteria	Bacteria	47550	39.0368	-	-	-	-	MOBP	-	-	-	mob
NC_014504	Cyanothece sp. PCC 7822 plasmid Cy782205, complete sequence	Chroococcales	-	-	Cyanobacteria	Bacteria	43617	41.8163	-	-	-	-	MOBF	-	-	-	mob
NC_014535	Cyanothece sp. PCC 7822 plasmid Cy782206, complete sequence	Chroococcales	-	-	Cyanobacteria	Bacteria	13777	31.872	-	-	-	-	-	-	-	-	non-mob
NC_011721	Cyanothece sp. PCC 8801 plasmid pP880101, complete sequence	Chroococcales	-	-	Cyanobacteria	Bacteria	50894	38.8533	-	-	-	-	-	-	-	-	non-mob
NC_011723	Cyanothece sp. PCC 8801 plasmid pP880102, complete sequence	Chroococcales	-	-	Cyanobacteria	Bacteria	40786	40.2295	-	-	-	-	MOBP	-	-	-	mob
NC_011727	Cyanothece sp. PCC 8801 plasmid pP880103, complete sequence	Chroococcales	-	-	Cyanobacteria	Bacteria	16601	40.4433	-	-	-	-	MOBP	-	-	-	mob
NC_013160	Cyanothece sp. PCC 8802 plasmid pP880201, complete sequence	Chroococcales	-	-	Cyanobacteria	Bacteria	75678	39.4677	-	-	-	-	-	-	-	-	non-mob
NC_013163	Cyanothece sp. PCC 8802 plasmid pP880202, complete sequence	Chroococcales	-	-	Cyanobacteria	Bacteria	23870	41.504	-	-	-	-	-	-	-	-	non-mob
NC_013167	Cyanothece sp. PCC 8802 plasmid pP880203, complete sequence	Chroococcales	-	-	Cyanobacteria	Bacteria	22723	39.2642	-	-	-	-	-	-	-	-	non-mob
NC_013168	Cyanothece sp. PCC 8802 plasmid pP880204, complete sequence	Chroococcales	-	-	Cyanobacteria	Bacteria	11263	38.2935	-	-	-	-	-	-	-	-	non-mob
NC_021918	Cycloclasticus zancles 7-ME plasmid p7ME01, complete sequence	Thiotrichales	-	Gammaproteobacteria	Proteobacteria	Bacteria	42347	53.2741	IncP (=IncP-1)	-	-	-	MOBP	-	T4CP_T	-	mob
NC_010873	Cylindrospermum sp. A1345 plasmid pCYLM01, complete sequence	Nostocales	-	-	Cyanobacteria	Bacteria	2175	42.5747	-	-	-	-	-	-	-	-	non-mob
NC_010863	Cylindrospermum sp. A1345 plasmid pCYLM02, complete sequence	Nostocales	-	-	Cyanobacteria	Bacteria	4359	37.2333	Inc13	-	-	-	-	-	-	-	non-mob
NC_020050	Cylindrospermum stagnale PCC 7417 plasmid pCYLST.01, partial sequence	Nostocales	-	-	Cyanobacteria	Bacteria	431821	41.2346	-	-	-	-	-	-	-	-	non-mob
NC_019744	Cylindrospermum stagnale PCC 7417 plasmid pCYLST.02, complete sequence	Nostocales	-	-	Cyanobacteria	Bacteria	154332	40.8839	-	-	-	-	-	-	-	-	non-mob
NC_019758	Cylindrospermum stagnale PCC 7417 plasmid pCYLST.03, complete sequence	Nostocales	-	-	Cyanobacteria	Bacteria	20876	38.5035	-	-	-	-	-	-	-	-	non-mob
NC_013940	Deferribacter desulfuricans SSM1 megaplasmid pDF308, complete sequence	Deferribacterales	-	Deferribacteres	Deferribacteres	Bacteria	308544	24.4636	-	-	-	-	-	-	T4CP_I	-	non-mob
NC_012527	Deinococcus deserti VCD115 plasmid 1, complete sequence	Deinococcales	-	Deinococci	Deinococcus-Thermus	Bacteria	324711	60.6992	-	-	-	-	-	-	-	-	non-mob
NC_012529	Deinococcus deserti VCD115 plasmid 2, complete sequence	Deinococcales	-	Deinococci	Deinococcus-Thermus	Bacteria	314317	63.5333	-	-	-	-	-	-	-	-	non-mob
NC_012528	Deinococcus deserti VCD115 plasmid 3, complete sequence	Deinococcales	-	Deinococci	Deinococcus-Thermus	Bacteria	396459	61.4116	-	-	-	-	-	-	-	-	non-mob
NC_008010	Deinococcus geothermalis DSM 11300 plasmid pDGEO01, complete sequence	Deinococcales	-	Deinococci	Deinococcus-Thermus	Bacteria	574127	65.7037	-	-	-	-	-	-	-	-	non-mob
NC_009939	Deinococcus geothermalis DSM 11300 plasmid pDGEO02, complete sequence	Deinococcales	-	Deinococci	Deinococcus-Thermus	Bacteria	205686	66.6467	-	-	-	-	-	-	-	-	non-mob
NC_017805	Deinococcus gobiensis I-0 plasmid P1, complete sequence	Deinococcales	-	Deinococci	Deinococcus-Thermus	Bacteria	432699	69.8087	-	-	-	-	-	-	-	-	non-mob
NC_017791	Deinococcus gobiensis I-0 plasmid P2, complete sequence	Deinococcales	-	Deinococci	Deinococcus-Thermus	Bacteria	424524	63.8949	-	-	-	-	-	-	-	-	non-mob
NC_017771	Deinococcus gobiensis I-0 plasmid P3, complete sequence	Deinococcales	-	Deinococci	Deinococcus-Thermus	Bacteria	231600	62.9676	-	-	-	-	-	-	-	-	non-mob
NC_017792	Deinococcus gobiensis I-0 plasmid P4, complete sequence	Deinococcales	-	Deinococci	Deinococcus-Thermus	Bacteria	72036	60.4378	-	-	-	-	-	-	-	-	non-mob
NC_017806	Deinococcus gobiensis I-0 plasmid P5, complete sequence	Deinococcales	-	Deinococci	Deinococcus-Thermus	Bacteria	54602	61.8695	-	-	-	-	-	-	-	-	non-mob
NC_017793	Deinococcus gobiensis I-0 plasmid P6, complete sequence	Deinococcales	-	Deinococci	Deinococcus-Thermus	Bacteria	53428	54.7222	-	-	-	-	-	-	-	-	non-mob
NC_019789	Deinococcus peraridilitoris DSM 19664 plasmid pDEIPE01, complete sequence	Deinococcales	-	Deinococci	Deinococcus-Thermus	Bacteria	556630	62.0475	-	-	-	-	-	-	-	-	non-mob
NC_019790	Deinococcus peraridilitoris DSM 19664 plasmid pDEIPE02, complete sequence	Deinococcales	-	Deinococci	Deinococcus-Thermus	Bacteria	75245	61.4287	-	-	-	-	-	-	-	-	non-mob
NC_015169	Deinococcus proteolyticus MRP plasmid pDEIPR01, complete sequence	Deinococcales	-	Deinococci	Deinococcus-Thermus	Bacteria	314518	66.4661	-	-	-	-	-	-	-	-	non-mob
NC_015162	Deinococcus proteolyticus MRP plasmid pDEIPR02, complete sequence	Deinococcales	-	Deinococci	Deinococcus-Thermus	Bacteria	195800	61.427	-	-	-	-	-	-	-	-	non-mob
NC_015170	Deinococcus proteolyticus MRP plasmid pDEIPR03, complete sequence	Deinococcales	-	Deinococci	Deinococcus-Thermus	Bacteria	132270	66.1352	-	-	-	-	-	-	-	-	non-mob
NC_015163	Deinococcus proteolyticus MRP plasmid pDEIPR04, complete sequence	Deinococcales	-	Deinococci	Deinococcus-Thermus	Bacteria	97188	59.2059	-	-	-	-	-	-	-	-	non-mob
NC_000959	Deinococcus radiodurans R1 plasmid CP1, complete sequence	Deinococcales	-	Deinococci	Deinococcus-Thermus	Bacteria	45704	56.1839	-	-	-	-	-	-	-	-	non-mob
NC_000958	Deinococcus radiodurans R1 plasmid MP1, complete sequence	Deinococcales	-	Deinococci	Deinococcus-Thermus	Bacteria	177466	63.1927	-	-	-	-	-	-	-	-	non-mob
NC_011746	Deinococcus radiopugnans ATCC 19172 plasmid pUE30, complete sequence	Deinococcales	-	Deinococci	Deinococcus-Thermus	Bacteria	2467	58.2084	-	-	-	-	-	-	-	-	non-mob
NC_005088	Delftia acidovorans B plasmid pUO1, complete sequence	Burkholderiales	-	Betaproteobacteria	Proteobacteria	Bacteria	67066	63.6806	IncP-1	-	-	-	MOBP	MPF_T	T4CP_T	-	determined conj
NC_019283	Delftia acidovorans plasmid pC1-1, complete sequence	Burkholderiales	-	Betaproteobacteria	Proteobacteria	Bacteria	74280	64.2582	IncP-1	-	-	-	MOBP	-	T4CP_T	-	mob
NC_019263	Delftia acidovorans plasmid pLME1, complete sequence	Burkholderiales	-	Betaproteobacteria	Proteobacteria	Bacteria	77429	63.8675	IncP-1	-	-	-	MOBP	-	T4CP_T	-	mob
NC_019264	Delftia acidovorans plasmid pNB8c, complete sequence	Burkholderiales	-	Betaproteobacteria	Proteobacteria	Bacteria	60421	64.7507	IncP-1	-	-	-	MOBP	-	T4CP_T	-	mob
NC_019312	Delftia sp. KV29 plasmid pKV29, complete sequence	Burkholderiales	-	Betaproteobacteria	Proteobacteria	Bacteria	61669	63.9949	IncP-1	-	-	-	MOBP	-	T4CP_T	-	mob
NC_012109	Desulfobacterium autotrophicum HRM2 plasmid pHRM2a, complete sequence	Desulfobacterales	-	Deltaproteobacteria	Proteobacteria	Bacteria	68709	41.9829	-	-	-	-	MOBQ	-	-	-	mob
NC_020305	Desulfocapsa sulfexigens DSM 10523 plasmid, complete sequence	Desulfobacteriales	-	Deltaproteobacteria	Proteobacteria	Bacteria	36751	44.1593	-	-	-	-	-	-	-	-	non-mob
NC_013224	Desulfohalobium retbaense DSM 5692 plasmid pDRET01, complete sequence	Desulfobacterales	-	Deltaproteobacteria	Proteobacteria	Bacteria	45263	44.089	-	-	-	-	-	-	-	-	non-mob
NC_018026	Desulfomonile tiedjei DSM 6799 plasmid pDESTI.01, complete sequence	Syntrophobacterales	-	Deltaproteobacteria	Proteobacteria	Bacteria	26923	52.6836	-	-	-	-	-	-	-	-	non-mob
NC_018066	Desulfosporosinus acidiphilus SJ4 plasmid pDESACI.01, complete sequence	Clostridiales	-	Clostridia	Firmicutes	Bacteria	60447	39.509	-	-	-	-	-	-	-	-	non-mob
NC_018067	Desulfosporosinus acidiphilus SJ4 plasmid pDESACI.02, complete sequence	Clostridiales	-	Clostridia	Firmicutes	Bacteria	3897	43.3154	-	-	-	-	MOBQ	-	-	-	mob
NC_006139	Desulfotalea psychrophila LSv54 plasmid large, complete sequence	Desulfobacterales	-	Deltaproteobacteria	Proteobacteria	Bacteria	121587	43.6066	-	-	-	-	MOBP	MPF_T	T4CP_T	-	determined conj
NC_006140	Desulfotalea psychrophila LSv54 plasmid small, complete sequence	Desulfobacterales	-	Deltaproteobacteria	Proteobacteria	Bacteria	14664	28.5597	-	-	-	-	MOBP	-	-	-	mob
NC_022436	Desulfovibrio gigas DSM 1382 = ATCC 19364 plasmid sequence	Desulfovibrionales	-	Deltaproteobacteria	Proteobacteria	Bacteria	102023	63.886	-	-	-	-	-	-	-	-	non-mob
NC_019953	Desulfovibrio hydrothermalis AM13 = DSM 14728 plasmid DESAM_p, complete sequence	Desulfobacterales	-	Deltaproteobacteria	Proteobacteria	Bacteria	5328	51.1261	-	-	-	-	-	-	-	-	non-mob
NC_022578	Desulfovibrio hydrothermalis str. sp nov AM13 plasmid DESAM_p, complete genome	Desulfovibrionales	-	Deltaproteobacteria	Proteobacteria	Bacteria	5328	51.1261	-	-	-	-	-	-	-	-	non-mob
NC_012797	Desulfovibrio magneticus RS-1 plasmid pDMC1, complete sequence	Desulfobacterales	-	Deltaproteobacteria	Proteobacteria	Bacteria	58704	58.025	-	-	-	-	-	-	-	-	non-mob
NC_012795	Desulfovibrio magneticus RS-1 plasmid pDMC2, complete sequence	Desulfobacterales	-	Deltaproteobacteria	Proteobacteria	Bacteria	8867	37.1715	-	-	-	-	-	-	-	-	non-mob
NZ_CM001369	Desulfovibrio sp. FW1012B plasmid pFW10101, whole genome shotgun sequence	Desulfobacterales	-	Deltaproteobacteria	Proteobacteria	Bacteria	97864	66.8489	-	-	-	-	-	-	-	-	non-mob
NZ_CM001370	Desulfovibrio sp. FW1012B plasmid pFW10102, whole genome shotgun sequence	Desulfobacterales	-	Deltaproteobacteria	Proteobacteria	Bacteria	21111	57.4535	-	-	-	-	-	-	-	-	non-mob
NC_008741	Desulfovibrio vulgaris DP4 plasmid pDVUL01, complete sequence	Desulfobacterales	-	Deltaproteobacteria	Proteobacteria	Bacteria	198504	65.6883	-	-	-	-	-	-	-	-	non-mob
NC_017311	Desulfovibrio vulgaris RCH1 plasmid pDEVAL01, complete sequence	Desulfobacterales	-	Deltaproteobacteria	Proteobacteria	Bacteria	202305	65.6845	-	-	-	-	-	-	-	-	non-mob
NC_005863	Desulfovibrio vulgaris str. Hildenborough plasmid pDV, complete sequence	Desulfobacterales	-	Deltaproteobacteria	Proteobacteria	Bacteria	202301	65.6848	-	-	-	-	-	-	-	-	non-mob
NC_002636	Dichelobacter nodosus plasmid DN1	Cardiobacteriales	-	Gammaproteobacteria	Proteobacteria	Bacteria	5112	62.3435	IncP-4	-	-	-	MOBQ	-	-	-	mob
NC_001889	Dictyostelium discoideum WS2162 plasmid Ddp5, complete sequence	-	-	-	-	Eukaryota	14955	25.3427	-	-	-	-	-	-	-	-	non-mob
NC_001923	Dictyostelium firmibasis CR II 2B plasmid Dfp1, complete sequence	-	-	-	-	Eukaryota	5015	23.9482	-	-	-	-	-	-	-	-	non-mob
NC_001888	Dictyostelium giganteum DG61 plasmid Dgp1, complete sequence	-	-	-	-	Eukaryota	4481	24.2133	-	-	-	-	-	-	-	-	non-mob
NC_009955	Dinoroseobacter shibae DFL 12 plasmid pDSHI01, complete sequence	Rhodobacterales	-	Alphaproteobacteria	Proteobacteria	Bacteria	190506	60.1293	-	-	-	-	MOBP	MPF_T	T4CP_T	VirB4_T	determined conj
NC_009956	Dinoroseobacter shibae DFL 12 plasmid pDSHI02, complete sequence	Rhodobacterales	-	Alphaproteobacteria	Proteobacteria	Bacteria	152970	65.152	pUT1	-	-	-	-	-	-	-	non-mob
NC_009957	Dinoroseobacter shibae DFL 12 plasmid pDSHI03, complete sequence	Rhodobacterales	-	Alphaproteobacteria	Proteobacteria	Bacteria	126304	60.5278	RepABC(pRiAb)	-	-	-	MOBP	MPF_T	T4CP_T	VirB4_T	determined conj
NC_009958	Dinoroseobacter shibae DFL 12 plasmid pDSHI04, complete sequence	Rhodobacterales	-	Alphaproteobacteria	Proteobacteria	Bacteria	86208	61.0454	RepABC(pRiAb)	-	-	-	-	-	-	-	non-mob
NC_009959	Dinoroseobacter shibae DFL 12 plasmid pDSHI05, complete sequence	Rhodobacterales	-	Alphaproteobacteria	Proteobacteria	Bacteria	72296	68.8738	-	-	-	-	-	-	-	-	non-mob
NC_002497	Edwardsiella ictaluri plasmid pEI1, complete plasmid sequence	Enterobacteriales	-	Gammaproteobacteria	Proteobacteria	Bacteria	4807	51.1546	-	RNAII(ColE1 family)	-	-	-	-	-	-	non-mob
NC_002498	Edwardsiella ictaluri plasmid pEI2, complete plasmid sequence	Enterobacteriales	-	Gammaproteobacteria	Proteobacteria	Bacteria	5643	51.1253	ColE2/ColE3	-	-	-	-	-	-	-	non-mob
NC_020280	Edwardsiella ictaluri plasmid pEI3, complete sequence	Enterobacteriales	-	Gammaproteobacteria	Proteobacteria	Bacteria	5022	52.0311	-	-	-	-	-	-	-	-	non-mob
NC_020281	Edwardsiella ictaluri strain 19s plasmid 19-pEI1, complete sequence	Enterobacteriales	-	Gammaproteobacteria	Proteobacteria	Bacteria	3951	50.1013	-	RNAII(ColE1 family)	-	-	-	-	-	-	non-mob
NC_020295	Edwardsiella ictaluri strain 2s plasmid 2s-pEI2, complete sequence	Enterobacteriales	-	Gammaproteobacteria	Proteobacteria	Bacteria	9103	51.0381	ColE2/ColE3	-	-	-	-	-	-	-	non-mob
NC_020279	Edwardsiella ictaluri strain 2s plasmid pEI1, complete sequence	Enterobacteriales	-	Gammaproteobacteria	Proteobacteria	Bacteria	3940	50.1015	-	RNAII(ColE1 family)	-	-	-	-	-	-	non-mob
NC_020282	Edwardsiella ictaluri strain CAF 258 plasmid pEI1, complete sequence	Enterobacteriales	-	Gammaproteobacteria	Proteobacteria	Bacteria	5674	51.5333	-	RNAII(ColE1 family)	-	-	-	-	-	-	non-mob
NC_021835	Edwardsiella ictaluri strain HSN-1 plasmid PEI1, complete sequence	Enterobacteriales	-	Gammaproteobacteria	Proteobacteria	Bacteria	3961	50.0631	-	RNAII(ColE1 family)	-	-	-	-	-	-	non-mob
NC_021836	Edwardsiella ictaluri strain HSN-1 plasmid PEI2, complete sequence	Enterobacteriales	-	Gammaproteobacteria	Proteobacteria	Bacteria	5644	51.1162	ColE2/ColE3	-	-	-	-	-	-	-	non-mob
NC_013509	Edwardsiella tarda EIB202 plasmid pEIB202, complete sequence	Enterobacteriales	-	Gammaproteobacteria	Proteobacteria	Bacteria	43703	57.3256	IncP-6	-	-	-	-	MPF_T	T4CP_T	VirB4_T	non-mob, protein export?
NC_017318	Edwardsiella tarda FL6-60 plasmid pFL6-60, complete sequence	Enterobacteriales	-	Gammaproteobacteria	Proteobacteria	Bacteria	44194	51.4346	-	-	-	-	-	-	-	-	non-mob
NC_014725	Edwardsiella tarda strain CK41 plasmid pCK41, complete sequence	Enterobacteriales	-	Gammaproteobacteria	Proteobacteria	Bacteria	72832	53.9008	IncFI(RepB)	-	-	-	MOBC	-	-	VirB4_T	mob
NC_007093	Eikenella corrodens plasmid pMU1, complete sequence	Neisseriales	-	Betaproteobacteria	Proteobacteria	Bacteria	8696	47.7346	-	-	-	-	-	-	-	-	non-mob
NC_018742	Emticicia oligotrophica DSM 17448 plasmid pEMTOL01, complete sequence	Cytophagia	-	Bacteroidetes	Bacteroidetes	Bacteria	190222	34.0912	-	-	-	-	MOBP	-	-	-	mob
NC_018749	Emticicia oligotrophica DSM 17448 plasmid pEMTOL02, complete sequence	Cytophagia	-	Bacteroidetes	Bacteroidetes	Bacteria	100312	34.2133	-	-	-	-	-	-	-	-	non-mob
NC_018743	Emticicia oligotrophica DSM 17448 plasmid pEMTOL03, complete sequence	Cytophagia	-	Bacteroidetes	Bacteroidetes	Bacteria	58952	36.6264	-	-	-	-	-	-	-	-	non-mob
NC_018744	Emticicia oligotrophica DSM 17448 plasmid pEMTOL04, complete sequence	Cytophagia	-	Bacteroidetes	Bacteroidetes	Bacteria	38576	34.0056	-	-	-	-	-	-	-	-	non-mob
NC_018745	Emticicia oligotrophica DSM 17448 plasmid pEMTOL05, complete sequence	Cytophagia	-	Bacteroidetes	Bacteroidetes	Bacteria	34141	31.7478	-	-	-	-	-	-	-	-	non-mob
NC_013090	Endophytic bacterium LOB-07 plasmid pLK39, complete sequence	-	-	-	-	Bacteria	4029	55.3984	-	RNAII(ColE1 family)	-	-	-	-	-	-	non-mob
NC_020180	Enterobacter aerogenes EA1509E plasmid pEA1509_A, complete sequence	Enterobacteriales	-	Gammaproteobacteria	Proteobacteria	Bacteria	162202	52.5431	IncA/C	-	-	-	MOBH	MPF_F	T4CP_G	VirB4_F	determined conj
NC_020182	Enterobacter aerogenes EA1509E plasmid pEA1509_B	Enterobacteriales	-	Gammaproteobacteria	Proteobacteria	Bacteria	9294	55.1539	-	RNAII(ColE1 family)	-	-	MOBC	-	-	-	mob
NC_001735	Enterobacter aerogenes plasmid R751, complete sequence	Enterobacteriales	-	Gammaproteobacteria	Proteobacteria	Bacteria	53423	64.1166	IncP-1	-	-	-	MOBP	MPF_T	T4CP_T	-	determined conj
NC_015963	Enterobacter asburiae LF7a plasmid pENTAS01, complete sequence	Enterobacteriales	-	Gammaproteobacteria	Proteobacteria	Bacteria	166725	52.1577	IncFI(RepB), IncFII(RepA1)	-	-	-	-	MPF_F	T4CP_F	VirB4_F	non-mob, protein export?
NC_015969	Enterobacter asburiae LF7a plasmid pENTAS02, complete sequence	Enterobacteriales	-	Gammaproteobacteria	Proteobacteria	Bacteria	32574	53.0024	-	-	-	-	-	-	-	-	non-mob
NC_016515	Enterobacter cloacae EcWSU1 plasmid pEcWSU1_A, complete sequence	Enterobacteriales	-	Gammaproteobacteria	Proteobacteria	Bacteria	63653	49.2985	IncFI(RepE), IncFII(RepA1)	-	-	-	-	-	-	-	non-mob
NC_012006	Enterobacter cloacae plasmid pCHE-A, complete sequence	Enterobacteriales	-	Gammaproteobacteria	Proteobacteria	Bacteria	7560	60.291	IncP-4	-	-	-	MOBQ	-	-	-	mob
NC_011404	Enterobacter cloacae plasmid pEC01, complete sequence	Enterobacteriales	-	Gammaproteobacteria	Proteobacteria	Bacteria	5002	51.7993	-	RNAII(ColE1 family)	-	-	MOBP	-	-	-	mob
NC_012555	Enterobacter cloacae plasmid pEC-IMP, complete sequence	Enterobacteriales	-	Gammaproteobacteria	Proteobacteria	Bacteria	318782	47.8283	IncH, IncS_HI2	-	-	-	MOBH	MPF_F	T4CP_G	VirB4_F	determined conj
NC_012556	Enterobacter cloacae plasmid pEC-IMPQ, complete sequence	Enterobacteriales	-	Gammaproteobacteria	Proteobacteria	Bacteria	324503	47.8926	IncH, IncS_HI2	-	-	-	MOBH	MPF_F	T4CP_G	VirB4_F	determined conj
NC_019368	Enterobacter cloacae plasmid pEl1573, complete sequence	Enterobacteriales	-	Gammaproteobacteria	Proteobacteria	Bacteria	87731	52.7898	IncL/M	-	-	-	MOBP	MPF_I	T4CP_I	VirB4_I	determined conj
NC_019346	Enterobacter cloacae plasmid pNE1280, complete sequence	Enterobacteriales	-	Gammaproteobacteria	Proteobacteria	Bacteria	66531	52.2614	IncL/M	RNAII(ColE1 family)	-	-	MOBP	MPF_I	T4CP_I	VirB4_I	determined conj
NC_015175	Enterobacter cloacae plasmid pS51A, complete sequence	Enterobacteriales	-	Gammaproteobacteria	Proteobacteria	Bacteria	5782	51.937	-	RNAII(ColE1 family)	-	-	-	-	-	-	non-mob
NC_019242	Enterobacter cloacae plasmid pS51B, complete sequence	Enterobacteriales	-	Gammaproteobacteria	Proteobacteria	Bacteria	4854	52.431	-	RNAII(ColE1 family)	-	-	-	-	-	-	non-mob
NC_017097	Enterobacter cloacae plasmid pUL3AT, complete sequence	Enterobacteriales	-	Gammaproteobacteria	Proteobacteria	Bacteria	9005	59.9112	pTF-FC2	-	-	-	-	-	-	-	non-mob
NC_019986	Enterobacter cloacae strain BB1092 plasmid pB1023, complete sequence	Enterobacteriales	-	Gammaproteobacteria	Proteobacteria	Bacteria	3510	54.5014	-	RNAII(ColE1 family)	-	-	-	-	-	-	non-mob
NC_023914	Enterobacter cloacae strain CRE727 plasmid pNDM-HF727, complete sequence	Enterobacteriales	-	Gammaproteobacteria	Proteobacteria	Bacteria	54035	49.0349	-	-	-	-	-	-	T4CP_T	VirB4_T	non-mob, protein export?
NC_021087	Enterobacter cloacae strain M15 plasmid, complete sequence	Enterobacteriales	-	Gammaproteobacteria	Proteobacteria	Bacteria	25855	59.795	-	-	-	-	-	-	-	-	non-mob
NC_014107	Enterobacter cloacae subsp. cloacae ATCC 13047 plasmid pECL_A, complete sequence	Enterobacteriales	-	Gammaproteobacteria	Proteobacteria	Bacteria	199562	52.4669	IncFI(RepB), IncFII(RepA1)	RNAII(ColE1 family)	-	-	-	MPF_F	T4CP_F	VirB4_F	non-mob, protein export?
NC_014108	Enterobacter cloacae subsp. cloacae ATCC 13047 plasmid pECL_B, complete sequence	Enterobacteriales	-	Gammaproteobacteria	Proteobacteria	Bacteria	84653	46.8442	-	-	-	-	-	MPF_F	T4CP_F	-	non-mob, protein export?
NC_009425	Enterobacter sp. 638 plasmid pENTE01, complete sequence	Enterobacteriales	-	Gammaproteobacteria	Proteobacteria	Bacteria	157749	50.5702	IncFII(RepA1)	-	-	-	MOBF	MPF_F	T4CP_F	VirB4_F	determined conj
NC_021492	Enterobacter sp. R4-368 plasmid pENT01, complete sequence	Enterobacteriales	-	Gammaproteobacteria	Proteobacteria	Bacteria	116007	52.827	IncFI(RepE)	-	-	-	-	MPF_F	T4CP_F	VirB4_F	non-mob, protein export?
NC_004936	Enterobacter sp. RFL1396 plasmid pEsp1396, complete sequence	Enterobacteriales	-	Gammaproteobacteria	Proteobacteria	Bacteria	5622	42.3693	-	RNAII(ColE1 family)	-	-	-	-	-	-	non-mob
NC_015515	Enterobacter sp. W001 plasmid pR23, complete sequence	Enterobacteriales	-	Gammaproteobacteria	Proteobacteria	Bacteria	10497	50.4335	-	RNAII(ColE1 family)	-	-	-	-	-	-	non-mob
NC_019240	Enterococcus durans plasmid pGL, complete sequence	Lactobacillales	-	Bacilli	Firmicutes	Bacteria	8347	34.8149	-	-	-	-	-	-	-	-	non-mob
NZ_ASWX01000006	Enterococcus faecalis 10244 plasmid pEF10244 contig00006, whole genome shotgun sequence	Lactobacillales	-	Bacilli	Firmicutes	Bacteria	61226	34.3057	-	-	-	Rep_9	-	-	T4CP_G	-	non-mob
NC_017314	Enterococcus faecalis 62 plasmid EF62pA, complete sequence	Lactobacillales	-	Bacilli	Firmicutes	Bacteria	5143	36.8073	-	-	-	Rep_6	MOBV	-	-	-	mob
NC_017313	Enterococcus faecalis 62 plasmid EF62pB, complete sequence	Lactobacillales	-	Bacilli	Firmicutes	Bacteria	51104	34.9992	-	-	-	Rep_9	-	-	-	-	non-mob
NC_017315	Enterococcus faecalis 62 plasmid EF62pC, complete sequence	Lactobacillales	-	Bacilli	Firmicutes	Bacteria	55393	34.6957	-	-	-	Rep_9	-	-	T4CP_G	-	non-mob
NC_005010	Enterococcus faecalis BFE 1071 plasmid pEF1071, complete sequence	Lactobacillales	-	Bacilli	Firmicutes	Bacteria	9328	37.2078	-	-	-	Rep_11	MOBP	-	-	-	mob
NC_018222	Enterococcus faecalis D32 plasmid EFD32pA, complete sequence	Lactobacillales	-	Bacilli	Firmicutes	Bacteria	12893	33.5143	Inc18	-	-	Rep_1	-	-	-	-	non-mob
NC_018223	Enterococcus faecalis D32 plasmid EFD32pB, complete sequence	Lactobacillales	-	Bacilli	Firmicutes	Bacteria	62162	35.208	Inc18	-	-	-	-	-	-	-	non-mob
NC_005013	Enterococcus faecalis DS5 plasmid pAMalpha1, complete sequence	Lactobacillales	-	Bacilli	Firmicutes	Bacteria	9759	35.5569	Inc13	-	-	Rep_6, Rep_22	MOBV	-	-	-	mob
NC_002630	Enterococcus faecalis plasmid pAM373, complete sequence	Lactobacillales	-	Bacilli	Firmicutes	Bacteria	36804	34.7082	-	-	-	Rep_8	MOBC	-	T4CP_G	-	mob
NC_013514	Enterococcus faecalis plasmid pAMbeta1, complete sequence	Lactobacillales	-	Bacilli	Firmicutes	Bacteria	27815	33.597	Inc18	-	-	Rep_1	MOBQ	-	-	-	mob
NC_013533	Enterococcus faecalis plasmid pBEE99, complete sequence	Lactobacillales	-	Bacilli	Firmicutes	Bacteria	80600	34.9007	-	-	-	Rep_9	-	-	-	-	non-mob
NC_006827	Enterococcus faecalis plasmid pCF10, complete sequence	Lactobacillales	-	Bacilli	Firmicutes	Bacteria	67673	36.0971	-	-	-	Rep_9	MOBP	-	-	-	undetermined conj
NC_014508	Enterococcus faecalis plasmid pEF-01, complete sequence	Lactobacillales	-	Bacilli	Firmicutes	Bacteria	32388	35.2692	Inc18, Inc18	-	-	Rep_1, Rep_1, Rep_2	-	-	-	-	non-mob
NC_011642	Enterococcus faecalis plasmid pMG2200, complete sequence	Lactobacillales	-	Bacilli	Firmicutes	Bacteria	106527	39.8697	-	-	-	Rep_9	MOBP	-	-	VirB4-2(pNOB8)	undetermined conj
NC_019385	Enterococcus faecalis plasmid PML21, complete sequence	Lactobacillales	-	Bacilli	Firmicutes	Bacteria	5598	32.9046	-	-	-	-	-	-	-	-	non-mob
NC_014726	Enterococcus faecalis plasmid pTW9, complete sequence	Lactobacillales	-	Bacilli	Firmicutes	Bacteria	85068	35.3529	Inc18	-	-	Rep_1, Rep_9	-	-	T4CP_G	-	non-mob
NC_014475	Enterococcus faecalis plasmid pWZ1668, complete sequence	Lactobacillales	-	Bacilli	Firmicutes	Bacteria	48365	35.0281	Inc18	-	-	Rep_1	MOBQ	-	-	-	mob
NC_019284	Enterococcus faecalis plasmid pWZ7140, complete sequence	Lactobacillales	-	Bacilli	Firmicutes	Bacteria	47277	34.8457	Inc18	-	-	Rep_1	MOBQ	-	-	-	mob
NC_019213	Enterococcus faecalis plasmid pWZ909, complete sequence	Lactobacillales	-	Bacilli	Firmicutes	Bacteria	42602	35.2589	Inc18	-	-	Rep_1	MOBQ	-	-	-	mob
NC_008445	Enterococcus faecalis RE25 plasmid pRE25, complete sequence	Lactobacillales	-	Bacilli	Firmicutes	Bacteria	50237	34.0466	Inc18, Inc18, Inc9	-	-	Rep_1, Rep_2, Rep_7	MOBQ	-	-	-	undetermined conj
NC_023913	Enterococcus faecalis strain CPPF5 plasmid pCPPF5, complete sequence	Lactobacillales	-	Bacilli	Firmicutes	Bacteria	12270	35.5094	-	-	-	-	-	-	-	-	non-mob
NC_004669	Enterococcus faecalis V583 plasmid pTEF1, complete sequence	Lactobacillales	-	Bacilli	Firmicutes	Bacteria	66320	34.415	Inc18	-	-	Rep_1, Rep_9, Rep_13	MOBC	-	T4CP_G	-	mob
NC_004671	Enterococcus faecalis V583 plasmid pTEF2, complete sequence	Lactobacillales	-	Bacilli	Firmicutes	Bacteria	57660	33.8952	-	-	-	Rep_9	MOBP	-	-	-	undetermined conj
NC_004670	Enterococcus faecalis V583 plasmid pTEF3, complete sequence	Lactobacillales	-	Bacilli	Firmicutes	Bacteria	17963	33.3241	Inc18	-	-	-	-	-	-	-	non-mob
NC_017032	Enterococcus faecium Aus0004 plasmid AUS0004_p1, complete sequence	Lactobacillales	-	Bacilli	Firmicutes	Bacteria	56520	35.3875	-	-	-	Rep_17	-	-	-	-	non-mob
NC_017023	Enterococcus faecium Aus0004 plasmid AUS0004_p2, complete sequence	Lactobacillales	-	Bacilli	Firmicutes	Bacteria	3847	38.9914	Inc13	-	-	Rep_13	-	-	-	-	non-mob
NC_017024	Enterococcus faecium Aus0004 plasmid AUS0004_p3, complete sequence	Lactobacillales	-	Bacilli	Firmicutes	Bacteria	4119	36.805	Inc4	-	-	Rep_14	-	-	-	-	non-mob
NC_021987	Enterococcus faecium Aus0085 plasmid p1, complete sequence	Lactobacillales	-	Bacilli	Firmicutes	Bacteria	130716	34.8716	-	-	-	Rep_17	-	-	-	-	non-mob
NC_021995	Enterococcus faecium Aus0085 plasmid p2, complete sequence	Lactobacillales	-	Bacilli	Firmicutes	Bacteria	67314	35.1933	-	-	-	Rep_17	-	-	-	-	non-mob
NC_021988	Enterococcus faecium Aus0085 plasmid p3, complete sequence	Lactobacillales	-	Bacilli	Firmicutes	Bacteria	31004	34.5988	Inc18	-	-	Rep_2	-	-	-	-	non-mob
NC_021989	Enterococcus faecium Aus0085 plasmid p4, complete sequence	Lactobacillales	-	Bacilli	Firmicutes	Bacteria	9319	30.8724	-	-	-	-	-	-	-	-	non-mob
NC_021996	Enterococcus faecium Aus0085 plasmid p5, complete sequence	Lactobacillales	-	Bacilli	Firmicutes	Bacteria	4072	36.1739	Inc4	-	-	Rep_14	-	-	-	-	non-mob
NC_021990	Enterococcus faecium Aus0085 plasmid p6, complete sequence	Lactobacillales	-	Bacilli	Firmicutes	Bacteria	2189	38.9219	Inc4	-	-	Rep_14	-	-	-	-	non-mob
NC_017961	Enterococcus faecium DO plasmid 1, complete sequence	Lactobacillales	-	Bacilli	Firmicutes	Bacteria	36262	36.5121	Inc13	-	-	Rep_2, Rep_22	MOBV	-	-	-	mob
NC_017962	Enterococcus faecium DO plasmid 2, complete sequence	Lactobacillales	-	Bacilli	Firmicutes	Bacteria	66247	34.3819	Inc18	-	-	Rep_17	-	-	-	-	non-mob
NC_017963	Enterococcus faecium DO plasmid 3, complete sequence	Lactobacillales	-	Bacilli	Firmicutes	Bacteria	251926	35.9713	-	-	-	-	-	-	-	-	non-mob
NC_020208	Enterococcus faecium NRRL B-2354 plasmid pNB2354_1, complete sequence	Lactobacillales	-	Bacilli	Firmicutes	Bacteria	214319	35.9758	Inc18	-	-	Rep_1	-	-	-	-	non-mob
NC_013317	Enterococcus faecium plasmid p5753cA, complete sequence	Lactobacillales	-	Bacilli	Firmicutes	Bacteria	21806	37.5631	-	-	-	-	-	-	-	-	non-mob
NC_008259	Enterococcus faecium plasmid pCIZ2, complete sequence	Lactobacillales	-	Bacilli	Firmicutes	Bacteria	7383	32.2812	-	-	-	-	MOBP	-	-	-	mob
NC_010880	Enterococcus faecium plasmid pEF1, complete sequence	Lactobacillales	-	Bacilli	Firmicutes	Bacteria	21344	32.0605	Inc18	-	-	Rep_2	-	-	-	-	non-mob
NC_021170	Enterococcus faecium plasmid pF856, complete sequence	Lactobacillales	-	Bacilli	Firmicutes	Bacteria	31136	34.8953	-	-	-	Rep_17	-	-	-	-	non-mob
NC_007594	Enterococcus faecium plasmid pHT beta, complete sequence	Lactobacillales	-	Bacilli	Firmicutes	Bacteria	52890	31.3462	Inc18	-	-	-	-	-	-	-	non-mob, protein export?
NC_019253	Enterococcus faecium plasmid pHY, complete sequence	Lactobacillales	-	Bacilli	Firmicutes	Bacteria	6037	35.3818	-	-	-	Rep_11	-	-	-	-	non-mob
NC_011140	Enterococcus faecium plasmid pIP816, complete sequence	Lactobacillales	-	Bacilli	Firmicutes	Bacteria	34616	35.9429	Inc18, Inc18	-	-	Rep_1, Rep_2	-	-	-	-	non-mob
NC_006427	Enterococcus faecium plasmid pJB01, complete sequence	Lactobacillales	-	Bacilli	Firmicutes	Bacteria	2235	33.4676	Inc11	-	-	-	-	-	-	-	non-mob
NC_010290	Enterococcus faecium plasmid pJS33, complete sequence	Lactobacillales	-	Bacilli	Firmicutes	Bacteria	3175	32.9134	-	-	-	Rep_11	-	-	-	-	non-mob
NC_010291	Enterococcus faecium plasmid pJS42, complete sequence	Lactobacillales	-	Bacilli	Firmicutes	Bacteria	4147	36.8218	Inc14	-	-	Rep_14	MOBV	-	-	-	mob
NC_016009	Enterococcus faecium plasmid pM7M2, complete sequence	Lactobacillales	-	Bacilli	Firmicutes	Bacteria	19557	35.1434	Inc18	-	-	Rep_2	MOBV	-	-	-	mob
NC_011364	Enterococcus faecium plasmid pMG1, complete sequence	Lactobacillales	-	Bacilli	Firmicutes	Bacteria	65029	31.5859	Inc18	-	-	-	-	-	-	-	non-mob, protein export?
NC_015849	Enterococcus faecium plasmid pNJAKD, complete sequence	Lactobacillales	-	Bacilli	Firmicutes	Bacteria	3825	39.7908	-	-	-	-	-	-	-	-	non-mob
NC_010330	Enterococcus faecium plasmid pRI1, complete sequence	Lactobacillales	-	Bacilli	Firmicutes	Bacteria	6038	36.0715	Inc4	-	-	Rep_14	MOBV	-	-	-	mob
NC_014959	Enterococcus faecium plasmid pS177, complete sequence	Lactobacillales	-	Bacilli	Firmicutes	Bacteria	39032	35.4581	-	-	-	Rep_17	-	-	-	-	non-mob
NC_008768	Enterococcus faecium plasmid pVEF1, complete sequence	Lactobacillales	-	Bacilli	Firmicutes	Bacteria	39626	36.2414	Inc18, Inc18, Inc18	-	-	Rep_1, Rep_2, Rep_2	-	-	-	-	non-mob
NC_008821	Enterococcus faecium plasmid pVEF2, complete sequence	Lactobacillales	-	Bacilli	Firmicutes	Bacteria	39714	36.2064	Inc18, Inc18, Inc18	-	-	Rep_1, Rep_2, Rep_2	-	-	-	-	non-mob
NC_010980	Enterococcus faecium plasmid pVEF3, complete sequence	Lactobacillales	-	Bacilli	Firmicutes	Bacteria	63135	35.6553	Inc18, Inc18	-	-	Rep_2, Rep_2	-	-	-	-	non-mob
NC_016967	Enterococcus faecium plasmid pZB18, complete sequence	Lactobacillales	-	Bacilli	Firmicutes	Bacteria	68058	33.5699	Inc18	-	-	-	-	-	-	-	non-mob
NC_020554	Enterococcus faecium strain HB6 plasmid pAR6, complete sequence	Lactobacillales	-	Bacilli	Firmicutes	Bacteria	3176	32.8401	-	-	-	Rep_11	-	-	-	-	non-mob
NC_005000	Enterococcus faecium U37 plasmid pRUM, complete sequence	Lactobacillales	-	Bacilli	Firmicutes	Bacteria	24873	34.0329	Inc10	-	-	Rep_7b, Rep_17	MOBP	-	-	-	mob
NC_015845	Enterococcus hirae ATCC 9790 plasmid pTG9790, complete sequence	Lactobacillales	-	Bacilli	Firmicutes	Bacteria	28699	33.2729	-	-	-	-	-	-	-	-	non-mob
NC_022881	Enterococcus mundtii QU 25 plasmid pQY003 DNA, complete genome	Lactobacillales	-	Bacilli	Firmicutes	Bacteria	2584	38.9319	Inc4	-	-	Rep_14	-	-	-	-	non-mob
NC_022884	Enterococcus mundtii QU 25 plasmid pQY024 DNA, complete genome	Lactobacillales	-	Bacilli	Firmicutes	Bacteria	23629	35.266	-	-	-	-	-	-	-	-	non-mob
NC_022880	Enterococcus mundtii QU 25 plasmid pQY039 DNA, complete genome	Lactobacillales	-	Bacilli	Firmicutes	Bacteria	38528	33.7521	-	-	-	-	-	-	-	-	non-mob
NC_022883	Enterococcus mundtii QU 25 plasmid pQY082 DNA, complete genome	Lactobacillales	-	Bacilli	Firmicutes	Bacteria	82213	35.835	Inc18	-	-	Rep_2	-	-	-	-	non-mob
NC_022879	Enterococcus mundtii QU 25 plasmid pQY182 DNA, complete genome	Lactobacillales	-	Bacilli	Firmicutes	Bacteria	181920	36.2374	Inc18	-	-	Rep_2, Rep_17	-	-	-	-	non-mob
NC_020916	Erwinia amylovora 01SFR-BO plasmid pEA29, complete sequence	Enterobacteriales	-	Gammaproteobacteria	Proteobacteria	Bacteria	28258	50.2336	-	-	-	-	-	-	-	-	non-mob
NC_018999	Erwinia amylovora ACW56400 plasmid EaACW_pEI70, complete sequence	Enterobacteriales	-	Gammaproteobacteria	Proteobacteria	Bacteria	65840	52.2053	IncN	-	-	-	-	MPF_G	T4CP_G	VirB4_G	non-mob, protein export?
NZ_AFHN01000023	Erwinia amylovora ACW56400, whole genome shotgun sequence	Enterobacteriales	-	Gammaproteobacteria	Proteobacteria	Bacteria	28250	50.2442	-	-	-	-	-	-	-	-	non-mob
NC_013972	Erwinia amylovora ATCC 49946 plasmid 1, complete sequence	Enterobacteriales	-	Gammaproteobacteria	Proteobacteria	Bacteria	28243	50.2425	-	-	-	-	-	-	-	-	non-mob
NC_013973	Erwinia amylovora ATCC 49946 plasmid 2, complete sequence	Enterobacteriales	-	Gammaproteobacteria	Proteobacteria	Bacteria	71487	55.7024	-	-	-	-	MOBP	MPF_I	T4CP_I	VirB4_I	determined conj
NC_018978	Erwinia amylovora ATCC BAA-2158 plasmid pEA29, complete sequence	Enterobacteriales	-	Gammaproteobacteria	Proteobacteria	Bacteria	28138	50.2115	-	-	-	-	-	-	-	-	non-mob
NC_018977	Erwinia amylovora ATCC BAA-2158 plasmid pEAR4.3, complete sequence	Enterobacteriales	-	Gammaproteobacteria	Proteobacteria	Bacteria	4369	51.5221	-	RNAII(ColE1 family)	-	-	-	-	-	-	non-mob
NC_018985	Erwinia amylovora ATCC BAA-2158 plasmid pEAR5.2, complete sequence	Enterobacteriales	-	Gammaproteobacteria	Proteobacteria	Bacteria	5251	52.1805	-	RNAII(ColE1 family)	-	-	-	-	-	-	non-mob
NC_020918	Erwinia amylovora CFBP 1232 plasmid pEA29, complete sequence	Enterobacteriales	-	Gammaproteobacteria	Proteobacteria	Bacteria	28250	50.2407	-	-	-	-	-	-	-	-	non-mob
NC_020915	Erwinia amylovora CFBP 2585 plasmid pEA29, complete sequence	Enterobacteriales	-	Gammaproteobacteria	Proteobacteria	Bacteria	28257	50.2353	-	-	-	-	-	-	-	-	non-mob
NC_020920	Erwinia amylovora CFBP 2585 plasmid pEA3, complete sequence	Enterobacteriales	-	Gammaproteobacteria	Proteobacteria	Bacteria	29585	46.0335	IncP-6	-	-	-	-	MPF_T	T4CP_T	VirB4_T	non-mob, protein export?
NC_013957	Erwinia amylovora CFBP1430 plasmid pEA29, complete sequence	Enterobacteriales	-	Gammaproteobacteria	Proteobacteria	Bacteria	28259	50.2353	-	-	-	-	-	-	-	-	non-mob
NC_020914	Erwinia amylovora Ea266 plasmid pEA29, complete replicon	Enterobacteriales	-	Gammaproteobacteria	Proteobacteria	Bacteria	28266	50.2229	-	-	-	-	-	-	-	-	non-mob
NC_020919	Erwinia amylovora Ea356 plasmid pEA29, complete sequence	Enterobacteriales	-	Gammaproteobacteria	Proteobacteria	Bacteria	28257	50.2318	-	-	-	-	-	-	-	-	non-mob
NC_020921	Erwinia amylovora Ea644 plasmid pEA29, complete sequence	Enterobacteriales	-	Gammaproteobacteria	Proteobacteria	Bacteria	28688	50.3382	-	-	-	-	-	-	-	-	non-mob
NC_005706	Erwinia amylovora Ea88 plasmid pEA29, complete sequence	Enterobacteriales	-	Gammaproteobacteria	Proteobacteria	Bacteria	28185	50.2861	-	-	-	-	-	-	-	-	non-mob
NC_004940	Erwinia amylovora IH3-1 plasmid pEA1.7, complete sequence	Enterobacteriales	-	Gammaproteobacteria	Proteobacteria	Bacteria	1711	49.2555	-	-	-	-	-	-	-	-	non-mob
NC_004446	Erwinia amylovora IL-5 plasmid pEA2.8, complete sequence	Enterobacteriales	-	Gammaproteobacteria	Proteobacteria	Bacteria	2825	49.2373	-	RNAII(ColE1 family)	-	-	-	-	-	-	non-mob
NC_023055	Erwinia amylovora LA635 plasmid LA635P1 complete sequence	Enterobacteriales	-	Gammaproteobacteria	Proteobacteria	Bacteria	28275	50.2175	-	-	-	-	-	-	-	-	non-mob
NC_023071	Erwinia amylovora LA636 plasmid LA636P1, complete sequence	Enterobacteriales	-	Gammaproteobacteria	Proteobacteria	Bacteria	27319	50.5948	-	-	-	-	-	-	-	-	non-mob
NC_023056	Erwinia amylovora LA637 plasmid LA637P1, complete sequence	Enterobacteriales	-	Gammaproteobacteria	Proteobacteria	Bacteria	28275	50.2175	-	-	-	-	-	-	-	-	non-mob
NC_023072	Erwinia amylovora LA637 plasmid LA637P2 complete sequence	Enterobacteriales	-	Gammaproteobacteria	Proteobacteria	Bacteria	78740	60.1499	pCD1	-	-	-	MOBP	MPF_I	T4CP_I	VirB4_I	determined conj
NC_005246	Erwinia amylovora LebB66 plasmid pEL60, complete sequence	Enterobacteriales	-	Gammaproteobacteria	Proteobacteria	Bacteria	60145	51.4723	IncL/M	-	-	-	MOBP	MPF_I	T4CP_I	VirB4_I	determined conj
NC_020917	Erwinia amylovora MR1 plasmid pEA29, complete sequence	Enterobacteriales	-	Gammaproteobacteria	Proteobacteria	Bacteria	27603	50.0815	-	-	-	-	-	-	-	-	non-mob
NC_019310	Erwinia amylovora plasmid pEM65, complete sequence	Enterobacteriales	-	Gammaproteobacteria	Proteobacteria	Bacteria	65150	52.1412	IncN	-	-	-	-	MPF_G	T4CP_G	VirB4_G	non-mob, protein export?
NC_005247	Erwinia amylovora UTRJ2 plasmid pEU30, complete sequence	Enterobacteriales	-	Gammaproteobacteria	Proteobacteria	Bacteria	30314	48.1659	-	-	-	-	MOBP	MPF_T	-	VirB4_T	determined conj
NC_014304	Erwinia billingiae Eb661 plasmid pEB102, complete sequence	Enterobacteriales	-	Gammaproteobacteria	Proteobacteria	Bacteria	102323	51.744	IncN	-	-	-	-	MPF_G	T4CP_G	VirB4_G	non-mob, protein export?
NC_014305	Erwinia billingiae Eb661 plasmid pEB170, complete sequence	Enterobacteriales	-	Gammaproteobacteria	Proteobacteria	Bacteria	169778	52.3389	-	-	-	-	-	MPF_F	T4CP_F	VirB4_F	non-mob, protein export?
NC_022963	Erwinia piriflorinigrans CFBP 5888 plasmid pEPIR37 complete sequence	Enterobacteriales	-	Gammaproteobacteria	Proteobacteria	Bacteria	37376	49.7886	IncFI(RepE)	-	-	-	-	-	-	-	non-mob
NC_017391	Erwinia pyrifoliae DSM 12163 plasmid pEP2.6, complete sequence	Enterobacteriales	-	Gammaproteobacteria	Proteobacteria	Bacteria	2610	44.7298	-	RNAII(ColE1 family)	-	-	-	-	-	-	non-mob
NC_017388	Erwinia pyrifoliae DSM 12163 plasmid pEP3, complete sequence	Enterobacteriales	-	Gammaproteobacteria	Proteobacteria	Bacteria	3070	48.9577	-	-	-	-	-	-	-	-	non-mob
NC_017392	Erwinia pyrifoliae DSM 12163 plasmid pEP36, complete sequence	Enterobacteriales	-	Gammaproteobacteria	Proteobacteria	Bacteria	35901	49.8691	-	-	-	-	-	-	-	-	non-mob
NC_017389	Erwinia pyrifoliae DSM 12163 plasmid pEp5, complete sequence	Enterobacteriales	-	Gammaproteobacteria	Proteobacteria	Bacteria	4960	53.1464	-	RNAII(ColE1 family)	-	-	-	-	-	-	non-mob
NC_013264	Erwinia pyrifoliae Ep1/96 plasmid pEP03, complete sequence	Enterobacteriales	-	Gammaproteobacteria	Proteobacteria	Bacteria	3070	48.9577	-	-	-	-	-	-	-	-	non-mob
NC_013265	Erwinia pyrifoliae Ep1/96 plasmid pEP05, complete sequence	Enterobacteriales	-	Gammaproteobacteria	Proteobacteria	Bacteria	4955	53.1584	-	RNAII(ColE1 family)	-	-	-	-	-	-	non-mob
NC_013954	Erwinia pyrifoliae Ep1/96 plasmid pEP2.6, complete sequence	Enterobacteriales	-	Gammaproteobacteria	Proteobacteria	Bacteria	2590	44.9035	-	RNAII(ColE1 family)	-	-	-	-	-	-	non-mob
NC_004445	Erwinia pyrifoliae Ep1/96 plasmid pEP36, complete sequence	Enterobacteriales	-	Gammaproteobacteria	Proteobacteria	Bacteria	35904	49.8197	-	-	-	-	-	-	-	-	non-mob
NC_013263	Erwinia pyrifoliae Ep1/96 plasmid pEP36, complete sequence	Enterobacteriales	-	Gammaproteobacteria	Proteobacteria	Bacteria	35909	49.8872	-	-	-	-	-	-	-	-	non-mob
NC_004834	Erwinia sp. Ejp 556 plasmid pEJ30, complete sequence	Enterobacteriales	-	Gammaproteobacteria	Proteobacteria	Bacteria	29593	49.7347	-	-	-	-	-	-	-	-	non-mob
NC_017442	Erwinia sp. Ejp617 plasmid pJE01, complete sequence	Enterobacteriales	-	Gammaproteobacteria	Proteobacteria	Bacteria	30866	49.9125	-	-	-	-	-	-	-	-	non-mob
NC_017446	Erwinia sp. Ejp617 plasmid pJE02, complete sequence	Enterobacteriales	-	Gammaproteobacteria	Proteobacteria	Bacteria	5296	54.966	-	RNAII(ColE1 family)	-	-	-	-	-	-	non-mob
NC_017443	Erwinia sp. Ejp617 plasmid pJE03, complete sequence	Enterobacteriales	-	Gammaproteobacteria	Proteobacteria	Bacteria	6417	67.7264	-	-	-	-	-	-	-	-	non-mob
NC_017447	Erwinia sp. Ejp617 plasmid pJE04, complete sequence	Enterobacteriales	-	Gammaproteobacteria	Proteobacteria	Bacteria	3237	68.2113	-	-	-	-	-	-	-	-	non-mob
NC_017444	Erwinia sp. Ejp617 plasmid pJE05, complete sequence	Enterobacteriales	-	Gammaproteobacteria	Proteobacteria	Bacteria	2691	50.2044	-	RNAII(ColE1 family)	-	-	-	-	-	-	non-mob
NC_010695	Erwinia tasmaniensis Et1/99 plasmid pET09, complete sequence	Enterobacteriales	-	Gammaproteobacteria	Proteobacteria	Bacteria	9299	47.0481	pSC101	-	-	-	MOBQ	-	-	-	mob
NC_010696	Erwinia tasmaniensis Et1/99 plasmid pET35, complete sequence	Enterobacteriales	-	Gammaproteobacteria	Proteobacteria	Bacteria	35494	39.9786	-	-	-	-	MOBP	MPF_T	-	-	determined conj
NC_010699	Erwinia tasmaniensis Et1/99 plasmid pET45, complete sequence	Enterobacteriales	-	Gammaproteobacteria	Proteobacteria	Bacteria	44694	50.7988	-	-	-	-	MOBF	MPF_F	T4CP_F	VirB4_F	determined conj
NC_010693	Erwinia tasmaniensis Et1/99 plasmid pET46, complete sequence	Enterobacteriales	-	Gammaproteobacteria	Proteobacteria	Bacteria	46159	48.985	IncFI(RepE)	-	-	-	MOBP	-	-	-	mob
NC_010697	Erwinia tasmaniensis Et1/99 plasmid pET49, complete sequence	Enterobacteriales	-	Gammaproteobacteria	Proteobacteria	Bacteria	48751	43.7345	-	-	-	-	MOBP	MPF_T	T4CP_T	VirB4_T	determined conj
NC_002148	Erysipelothrix rhusiopathiae plasmid pAP1, complete sequence	Erysipelotrichales	-	Erysipelotrichi	Firmicutes	Bacteria	1987	31.4545	-	-	-	-	-	-	-	-	non-mob
NC_017627	Escherichia coli 042 plasmid pAA, complete sequence	Enterobacteriales	-	Gammaproteobacteria	Proteobacteria	Bacteria	113346	49.5483	IncZ, IncZ	-	-	-	MOBF	MPF_F	T4CP_F	VirB4_F	determined conj
NC_001537	Escherichia coli 29k plasmid pECO29, complete sequence	Enterobacteriales	-	Gammaproteobacteria	Proteobacteria	Bacteria	3895	45.905	-	RNAII(ColE1 family)	-	-	-	-	-	-	non-mob
NC_010719	Escherichia coli 53638 plasmid p53638_226, complete sequence	Enterobacteriales	-	Gammaproteobacteria	Proteobacteria	Bacteria	225683	48.3377	IncFII(RepA4), IncZ	-	-	-	MOBF	MPF_F	T4CP_F	VirB4_F	determined conj
NC_010720	Escherichia coli 53638 plasmid p53638_75, complete sequence	Enterobacteriales	-	Gammaproteobacteria	Proteobacteria	Bacteria	75089	51.5002	IncZ	-	-	-	MOBF	MPF_F	T4CP_F	VirB4_F	determined conj
NC_011752	Escherichia coli 55989 plasmid 55989p, complete sequence	Enterobacteriales	-	Gammaproteobacteria	Proteobacteria	Bacteria	72482	46.1301	IncFI(RepB), IncFII(RepA1)	-	-	-	-	MPF_F	-	-	non-mob
NZ_AWFJ01000122	Escherichia coli 95JB1 plasmid pO111_4 contig48000000, whole genome shotgun sequence, complete sequence	Enterobacteriales	-	Gammaproteobacteria	Proteobacteria	Bacteria	7233	51.4448	ColE2/ColE3	-	-	-	MOBQ	-	-	-	mob
NZ_AWFJ01000135	Escherichia coli 95JB1 plasmid pO111_5 contig6000000, whole genome shotgun sequence, complete sequence	Enterobacteriales	-	Gammaproteobacteria	Proteobacteria	Bacteria	7653	50.49	-	RNAII(ColE1 family)	-	-	-	-	-	-	non-mob
NC_007675	Escherichia coli A2363 plasmid pAPEC-O2-ColV, complete sequence	Enterobacteriales	-	Gammaproteobacteria	Proteobacteria	Bacteria	184501	49.3121	IncFI(RepB), IncR, IncZ	-	-	-	MOBF	MPF_F	T4CP_F	VirB4_F	determined conj
NC_006671	Escherichia coli A2363 plasmid pAPEC-O2-R, complete sequence	Enterobacteriales	-	Gammaproteobacteria	Proteobacteria	Bacteria	101375	52.9302	IncFII(RepA4), IncZ	-	-	-	MOBF	MPF_F	T4CP_F	VirB4_F	determined conj
NZ_AFET01000005	Escherichia coli AA86 plasmid pAA86S, whole genome shotgun sequence	Enterobacteriales	-	Gammaproteobacteria	Proteobacteria	Bacteria	64789	51.4995	IncFII(RepA4), IncZ	-	-	-	MOBF	MPF_F	T4CP_F	VirB4_F	determined conj
NC_017629	Escherichia coli ABU 83972 plasmid pABU, complete sequence	Enterobacteriales	-	Gammaproteobacteria	Proteobacteria	Bacteria	1564	50.9277	-	-	-	-	-	-	-	-	non-mob
NC_023323	Escherichia coli ACN001 plasmid pACN001-A, complete sequence	Enterobacteriales	-	Gammaproteobacteria	Proteobacteria	Bacteria	60043	52.7056	-	-	-	-	-	-	-	VirB4_T	non-mob
NC_023327	Escherichia coli ACN001 plasmid pACN001-B, complete sequence	Enterobacteriales	-	Gammaproteobacteria	Proteobacteria	Bacteria	168543	48.94	IncFI(RepB), IncFII(RepA4), IncR, IncZ	-	-	-	-	MPF_F	-	-	non-mob
NC_023324	Escherichia coli ACN001 plasmid pACN001-C, complete sequence	Enterobacteriales	-	Gammaproteobacteria	Proteobacteria	Bacteria	5784	45.1591	-	RNAII(ColE1 family)	-	-	-	-	-	-	non-mob
NC_023325	Escherichia coli ACN001 plasmid pACN001-D, complete sequence	Enterobacteriales	-	Gammaproteobacteria	Proteobacteria	Bacteria	6747	51.0449	ColE2/ColE3	-	-	-	MOBQ	-	-	-	mob
NC_023328	Escherichia coli ACN001 plasmid pACN001-E, complete sequence	Enterobacteriales	-	Gammaproteobacteria	Proteobacteria	Bacteria	6822	48.8713	-	RNAII(ColE1 family)	-	-	-	-	-	-	non-mob
NC_023326	Escherichia coli ACN001 plasmid pACN001-F, complete sequence	Enterobacteriales	-	Gammaproteobacteria	Proteobacteria	Bacteria	92447	51.582	IncFII(RepA4), IncK	-	-	-	MOBP	MPF_I	T4CP_I	-	mob
NC_009837	Escherichia coli APEC O1 plasmid pAPEC-O1-ColBM, complete sequence	Enterobacteriales	-	Gammaproteobacteria	Proteobacteria	Bacteria	174241	49.6456	IncFI(RepB), IncFII(RepA4), IncZ	-	-	-	MOBF	MPF_F	T4CP_F	VirB4_F	determined conj
NC_009838	Escherichia coli APEC O1 plasmid pAPEC-O1-R, complete sequence	Enterobacteriales	-	Gammaproteobacteria	Proteobacteria	Bacteria	241387	46.4341	IncH, IncS_HI2	-	-	-	MOBH	MPF_F	T4CP_G	VirB4_F	determined conj
NC_002142	Escherichia coli B171 plasmid pB171, complete sequence	Enterobacteriales	-	Gammaproteobacteria	Proteobacteria	Bacteria	68817	46.025	IncFI(RepB), IncZ	-	-	-	-	-	-	-	non-mob
NC_011980	Escherichia coli chi7122 plasmid pAPEC-1, complete sequence	Enterobacteriales	-	Gammaproteobacteria	Proteobacteria	Bacteria	103275	48.7611	IncFI(RepB), IncZ	-	-	-	-	MPF_F	-	-	non-mob, protein export?
NC_005970	Escherichia coli cryptic plasmid pRK2, complete sequence	Enterobacteriales	-	Gammaproteobacteria	Proteobacteria	Bacteria	5360	46.1567	-	RNAII(ColE1 family)	-	-	MOBP	-	-	-	mob
NC_009787	Escherichia coli E24377A plasmid pETEC_35, complete sequence	Enterobacteriales	-	Gammaproteobacteria	Proteobacteria	Bacteria	34367	51.6164	IncFII(RepA4), IncZ	-	-	-	MOBF	-	T4CP_F	-	non-mob
NC_009791	Escherichia coli E24377A plasmid pETEC_5, complete sequence	Enterobacteriales	-	Gammaproteobacteria	Proteobacteria	Bacteria	5033	49.6324	-	RNAII(ColE1 family)	-	-	MOBP	-	-	-	mob
NC_009789	Escherichia coli E24377A plasmid pETEC_6, complete sequence	Enterobacteriales	-	Gammaproteobacteria	Proteobacteria	Bacteria	6199	52.573	-	RNAII(ColE1 family)	-	-	-	-	-	-	non-mob
NC_009788	Escherichia coli E24377A plasmid pETEC_73, complete sequence	Enterobacteriales	-	Gammaproteobacteria	Proteobacteria	Bacteria	70609	50.2061	IncK	-	-	-	MOBP	-	T4CP_I	-	mob
NC_009790	Escherichia coli E24377A plasmid pETEC_74, complete sequence	Enterobacteriales	-	Gammaproteobacteria	Proteobacteria	Bacteria	74224	49.8491	-	-	-	-	-	MPF_F	T4CP_F	-	non-mob
NC_009786	Escherichia coli E24377A plasmid pETEC_80, complete sequence	Enterobacteriales	-	Gammaproteobacteria	Proteobacteria	Bacteria	79237	47.2727	IncZ	-	-	-	-	-	-	-	non-mob
NC_011754	Escherichia coli ED1a plasmid pECOED, complete sequence	Enterobacteriales	-	Gammaproteobacteria	Proteobacteria	Bacteria	119594	49.1655	IncFII(RepA4), IncZ, ColE2/E3	-	-	-	MOBP	MPF_I	T4CP_I	VirB4_I	determined conj
NC_007365	Escherichia coli EH41 plasmid pO113, complete sequence	Enterobacteriales	-	Gammaproteobacteria	Proteobacteria	Bacteria	165548	49.6394	IncFI(RepB), IncI	-	-	-	MOBP	MPF_I	T4CP_I	VirB4_I	determined conj
NC_014232	Escherichia coli ETEC 1392/75 plasmid p1081, complete sequence	Enterobacteriales	-	Gammaproteobacteria	Proteobacteria	Bacteria	101857	47.6658	IncZ	-	-	-	MOBF	MPF_F	T4CP_F	-	mob
NC_014233	Escherichia coli ETEC 1392/75 plasmid p557, complete sequence	Enterobacteriales	-	Gammaproteobacteria	Proteobacteria	Bacteria	55709	48.2274	IncFI(RepB), IncK	-	-	-	-	-	-	-	non-mob
NC_019040	Escherichia coli ETEC 1392/75 plasmid p62, complete sequence	Enterobacteriales	-	Gammaproteobacteria	Proteobacteria	Bacteria	6222	52.4751	-	RNAII(ColE1 family)	-	-	-	-	-	-	non-mob
NC_014234	Escherichia coli ETEC 1392/75 plasmid p746, complete sequence	Enterobacteriales	-	Gammaproteobacteria	Proteobacteria	Bacteria	74575	47.9973	IncFII(RepA4), IncI, IncK	-	-	-	MOBP	-	T4CP_I	-	mob
NC_014235	Escherichia coli ETEC 1392/75 plasmid p75, complete sequence	Enterobacteriales	-	Gammaproteobacteria	Proteobacteria	Bacteria	7497	49.6865	-	RNAII(ColE1 family)	-	-	-	-	-	-	non-mob
NC_017721	Escherichia coli ETEC H10407 plasmid p52, complete sequence	Enterobacteriales	-	Gammaproteobacteria	Proteobacteria	Bacteria	5175	48.3865	-	RNAII(ColE1 family)	-	-	-	-	-	-	non-mob
NC_017723	Escherichia coli ETEC H10407 plasmid p58, complete sequence	Enterobacteriales	-	Gammaproteobacteria	Proteobacteria	Bacteria	5800	48.8793	ColE2/ColE3	-	-	-	-	-	-	-	non-mob
NC_017722	Escherichia coli ETEC H10407 plasmid p666, complete sequence	Enterobacteriales	-	Gammaproteobacteria	Proteobacteria	Bacteria	66681	51.028	IncZ	-	-	-	MOBF	MPF_F	T4CP_F	-	mob
NC_017724	Escherichia coli ETEC H10407 plasmid p948, complete sequence	Enterobacteriales	-	Gammaproteobacteria	Proteobacteria	Bacteria	94797	46.9129	IncFII(RepA4), IncZ	-	-	-	-	-	-	-	non-mob
NC_013507	Escherichia coli ETEC H10407 plasmid pEntH10407, complete sequence	Enterobacteriales	-	Gammaproteobacteria	Proteobacteria	Bacteria	67094	51.1566	IncZ	-	-	-	MOBF	MPF_F	T4CP_F	-	mob
NC_018998	Escherichia coli F18+ plasmid pTC1, complete sequence	Enterobacteriales	-	Gammaproteobacteria	Proteobacteria	Bacteria	91019	50.2302	IncFII(RepA4), IncZ	-	-	-	MOBF	MPF_F	T4CP_F	VirB4_F	determined conj
NC_023916	Escherichia coli H89 plasmid pECOH89, complete sequence	Enterobacteriales	-	Gammaproteobacteria	Proteobacteria	Bacteria	111741	46.129	IncFI(RepB)	-	-	-	-	-	-	-	non-mob
NC_022742	Escherichia coli HUSEC2011 plasmid pHUSEC2011-1 complete sequence	Enterobacteriales	-	Gammaproteobacteria	Proteobacteria	Bacteria	88546	49.7278	IncFII(RepA4), IncK	-	-	-	MOBP	MPF_I	T4CP_I	VirB4_I	determined conj
NC_022743	Escherichia coli HUSEC2011 plasmid pHUSEC2011-2 complete sequence	Enterobacteriales	-	Gammaproteobacteria	Proteobacteria	Bacteria	75569	47.1622	IncFI(RepB), IncFII(RepA4), IncZ	-	-	-	-	-	-	-	non-mob
NC_022741	Escherichia coli HUSEC2011 plasmid pHUSEC2011-3 complete sequence	Enterobacteriales	-	Gammaproteobacteria	Proteobacteria	Bacteria	1549	50.807	-	-	-	-	-	-	-	-	non-mob
NC_015599	Escherichia coli IncN plasmid N3, complete sequence	Enterobacteriales	-	Gammaproteobacteria	Proteobacteria	Bacteria	54205	51.1244	IncN (IncR)	-	-	-	MOBF	-	T4CP_F	VirB4_T	undetermined conj
NC_022661	Escherichia coli JJ1886 plasmid pJJ1886_1, complete sequence	Enterobacteriales	-	Gammaproteobacteria	Proteobacteria	Bacteria	1552	51.8686	-	-	-	-	-	-	-	-	non-mob
NC_022649	Escherichia coli JJ1886 plasmid pJJ1886_2, complete sequence	Enterobacteriales	-	Gammaproteobacteria	Proteobacteria	Bacteria	5167	47.5324	ColE2/ColE3	-	-	-	MOBQ	-	-	-	mob
NC_022662	Escherichia coli JJ1886 plasmid pJJ1886_3, complete sequence	Enterobacteriales	-	Gammaproteobacteria	Proteobacteria	Bacteria	5631	47.3806	-	RNAII(ColE1 family)	-	-	-	-	-	-	non-mob
NC_022650	Escherichia coli JJ1886 plasmid pJJ1886_4, complete sequence	Enterobacteriales	-	Gammaproteobacteria	Proteobacteria	Bacteria	55956	45.8771	IncP (=IncP-1)	-	-	-	MOBP	-	-	-	mob
NC_022651	Escherichia coli JJ1886 plasmid pJJ1886_5, complete sequence	Enterobacteriales	-	Gammaproteobacteria	Proteobacteria	Bacteria	110040	52.0444	IncFI(RepE), IncFII(RepA4), IncZ	-	-	-	-	MPF_F	-	VirB4_F	non-mob, protein export?
NC_002119	Escherichia coli K-12 P678-54 plasmid CloDF13, complete sequence	Enterobacteriales	-	Gammaproteobacteria	Proteobacteria	Bacteria	9957	54.4039	-	RNAII(ColE1 family)	-	-	MOBC	-	-	-	mob
NC_002483	Escherichia coli K-12 plasmid F DNA, complete sequence	Enterobacteriales	-	Gammaproteobacteria	Proteobacteria	Bacteria	99159	48.1681	IncFI(RepB), IncFI(RepE)	RNAII(ColE1 family)	-	-	MOBF	MPF_F	T4CP_F	VirB4_F	determined conj
NC_002525	Escherichia coli K-12 plasmid R721, complete sequence	Enterobacteriales	-	Gammaproteobacteria	Proteobacteria	Bacteria	75582	42.6345	IncFII(RepA1)	-	-	-	MOBP	MPF_T	T4CP_T	VirB4_T	determined conj
NC_002145	Escherichia coli KL4 plasmid pKL1, complete sequence	Enterobacteriales	-	Gammaproteobacteria	Proteobacteria	Bacteria	1549	50.8715	-	-	-	-	-	-	-	-	non-mob
NC_016904	Escherichia coli KO11FL plasmid pEKO1101, complete sequence	Enterobacteriales	-	Gammaproteobacteria	Proteobacteria	Bacteria	103795	49.9754	IncFII(RepA4), IncK	-	-	-	MOBP	MPF_I	T4CP_I	VirB4_I	determined conj
NC_016903	Escherichia coli KO11FL plasmid pEKO1102, complete sequence	Enterobacteriales	-	Gammaproteobacteria	Proteobacteria	Bacteria	5360	46.0261	-	RNAII(ColE1 family)	-	-	-	-	-	-	non-mob
NC_017661	Escherichia coli KO11FL plasmid pRK2, complete sequence	Enterobacteriales	-	Gammaproteobacteria	Proteobacteria	Bacteria	5360	46.0075	-	RNAII(ColE1 family)	-	-	-	-	-	-	non-mob
NC_011917	Escherichia coli LF82 plasmid plLF82, complete sequence	Enterobacteriales	-	Gammaproteobacteria	Proteobacteria	Bacteria	108379	46.1695	IncFI(RepB)	-	-	-	-	-	-	-	non-mob
NC_005019	Escherichia coli LG74 plasmid pLG13, complete sequence	Enterobacteriales	-	Gammaproteobacteria	Proteobacteria	Bacteria	6293	43.7311	-	RNAII(ColE1 family)	-	-	MOBP	-	-	-	mob
NC_013354	Escherichia coli O103:H2 str. 12009 plasmid pO103, complete sequence	Enterobacteriales	-	Gammaproteobacteria	Proteobacteria	Bacteria	75546	49.1118	IncFI(RepB)	-	-	-	MOBF	-	T4CP_F	-	mob
NC_018651	Escherichia coli O104:H4 str. 2009EL-2050 plasmid p09EL50, complete sequence	Enterobacteriales	-	Gammaproteobacteria	Proteobacteria	Bacteria	109274	45.3072	IncFI(RepB)	-	-	-	-	-	-	-	non-mob
NC_018654	Escherichia coli O104:H4 str. 2009EL-2050 plasmid pAA-09EL50, complete sequence	Enterobacteriales	-	Gammaproteobacteria	Proteobacteria	Bacteria	74213	47.0807	IncFI(RepB), IncFII(RepA4), IncZ	-	-	-	-	-	-	-	non-mob
NC_018652	Escherichia coli O104:H4 str. 2009EL-2050 plasmid pG-09EL50, complete sequence	Enterobacteriales	-	Gammaproteobacteria	Proteobacteria	Bacteria	1549	50.807	-	-	-	-	-	-	-	-	non-mob
NC_018662	Escherichia coli O104:H4 str. 2009EL-2071 plasmid pAA-09EL71, complete sequence	Enterobacteriales	-	Gammaproteobacteria	Proteobacteria	Bacteria	75573	47.1676	IncFI(RepB), IncFII(RepA4), IncZ	-	-	-	-	-	-	-	non-mob
NC_018663	Escherichia coli O104:H4 str. 2009EL-2071 plasmid pG-09EL71, complete sequence	Enterobacteriales	-	Gammaproteobacteria	Proteobacteria	Bacteria	1549	50.807	-	-	-	-	-	-	-	-	non-mob
NC_018666	Escherichia coli O104:H4 str. 2011C-3493 plasmid pAA-EA11, complete sequence	Enterobacteriales	-	Gammaproteobacteria	Proteobacteria	Bacteria	74217	47.0943	IncFI(RepB), IncFII(RepA4), IncZ	-	-	-	-	-	-	-	non-mob
NC_018659	Escherichia coli O104:H4 str. 2011C-3493 plasmid pESBL-EA11, complete sequence	Enterobacteriales	-	Gammaproteobacteria	Proteobacteria	Bacteria	88544	49.7289	IncFII(RepA4), IncK	-	-	-	MOBP	MPF_I	T4CP_I	VirB4_I	determined conj
NC_018660	Escherichia coli O104:H4 str. 2011C-3493 plasmid pG-EA11, complete sequence	Enterobacteriales	-	Gammaproteobacteria	Proteobacteria	Bacteria	1549	50.807	-	-	-	-	-	-	-	-	non-mob
NZ_AHAU01000167	Escherichia coli O104:H4 str. E92/11 plasmid pE9211p3, whole genome shotgun sequence	Enterobacteriales	-	Gammaproteobacteria	Proteobacteria	Bacteria	1549	50.807	-	-	-	-	-	-	-	-	non-mob
NC_013365	Escherichia coli O111:H- str. 11128 plasmid pO111_1, complete sequence	Enterobacteriales	-	Gammaproteobacteria	Proteobacteria	Bacteria	204604	46.9859	IncFI(RepE), IncH	-	-	-	MOBH	MPF_F	T4CP_G	VirB4_F	determined conj
NC_013370	Escherichia coli O111:H- str. 11128 plasmid pO111_2, complete sequence	Enterobacteriales	-	Gammaproteobacteria	Proteobacteria	Bacteria	97897	48.1639	-	-	-	-	-	-	-	-	non-mob
NC_013366	Escherichia coli O111:H- str. 11128 plasmid pO111_3, complete sequence	Enterobacteriales	-	Gammaproteobacteria	Proteobacteria	Bacteria	77690	49.9949	IncZ	-	-	-	MOBF	MPF_F	T4CP_F	-	mob
NC_013367	Escherichia coli O111:H- str. 11128 plasmid pO111_4, complete sequence	Enterobacteriales	-	Gammaproteobacteria	Proteobacteria	Bacteria	8140	49.6437	ColE2/ColE3	-	-	-	MOBQ	-	-	-	mob
NC_013368	Escherichia coli O111:H- str. 11128 plasmid pO111_5, complete sequence	Enterobacteriales	-	Gammaproteobacteria	Proteobacteria	Bacteria	6673	50.2023	-	RNAII(ColE1 family)	-	-	-	-	-	-	non-mob
NC_011602	Escherichia coli O127:H6 str. E2348/69 plasmid pE2348-2, complete sequence	Enterobacteriales	-	Gammaproteobacteria	Proteobacteria	Bacteria	6147	52.7574	-	RNAII(ColE1 family)	-	-	-	-	-	-	non-mob
NC_011603	Escherichia coli O127:H6 str. E2348/69 plasmid pMAR2, complete sequence	Enterobacteriales	-	Gammaproteobacteria	Proteobacteria	Bacteria	97978	48.0128	IncFI(RepB), IncZ	-	-	-	MOBF	MPF_F	T4CP_F	VirB4_F	determined conj
NC_007414	Escherichia coli O157:H7 EDL933 plasmid pO157, complete sequence	Enterobacteriales	-	Gammaproteobacteria	Proteobacteria	Bacteria	92077	47.6351	IncFI(RepB), IncZ	-	-	-	MOBP	-	-	-	mob
NC_019041	Escherichia coli O157:H7 plasmid pO157, complete sequence	Enterobacteriales	-	Gammaproteobacteria	Proteobacteria	Bacteria	92077	47.6351	IncFI(RepB), IncZ	-	-	-	-	-	-	-	non-mob
NC_011351	Escherichia coli O157:H7 str. EC4115 plasmid pEC4115, complete sequence	Enterobacteriales	-	Gammaproteobacteria	Proteobacteria	Bacteria	37452	39.7148	-	-	-	-	MOBP	MPF_T	-	VirB4_T	determined conj
NC_011350	Escherichia coli O157:H7 str. EC4115 plasmid pO157, complete sequence	Enterobacteriales	-	Gammaproteobacteria	Proteobacteria	Bacteria	94644	47.8868	IncFI(RepB), IncFI(RepE), IncZ	-	-	-	MOBP	-	-	-	mob
NZ_AETX01000217	Escherichia coli O157:H7 str. G5101 plasmid p0157_2, whole genome shotgun sequence	Enterobacteriales	-	Gammaproteobacteria	Proteobacteria	Bacteria	89762	47.7039	IncFI(RepB), IncZ	-	-	-	-	MPF_F	-	-	non-mob
NC_002128	Escherichia coli O157:H7 str. Sakai plasmid pO157, complete sequence	Enterobacteriales	-	Gammaproteobacteria	Proteobacteria	Bacteria	92721	47.5998	IncFI(RepB), IncZ	-	-	-	MOBP	-	-	-	mob
NC_002127	Escherichia coli O157:H7 str. Sakai plasmid pOSAK1, complete sequence	Enterobacteriales	-	Gammaproteobacteria	Proteobacteria	Bacteria	3306	43.4059	-	RNAII(ColE1 family)	-	-	-	-	-	-	non-mob
NC_013010	Escherichia coli O157:H7 str. TW14359 plasmid pO157, complete sequence	Enterobacteriales	-	Gammaproteobacteria	Proteobacteria	Bacteria	94601	47.8938	IncFI(RepB), IncFI(RepE), IncZ	-	-	-	-	-	-	-	non-mob
NZ_DS999999	Escherichia coli O157:H7 str. TW14588 plasmid pTW14588 genomic scaffold, whole genome shotgun sequence	Enterobacteriales	-	Gammaproteobacteria	Proteobacteria	Bacteria	92381	47.5902	IncFI(RepB), IncZ	-	-	-	-	-	-	-	non-mob
NC_019087	Escherichia coli O25b:H4-ST131 str. EC958 plasmid pKC396, complete sequence	Enterobacteriales	-	Gammaproteobacteria	Proteobacteria	Bacteria	44216	51.0607	IncN	-	-	-	MOBF	-	-	VirB4_T	mob
NC_020271	Escherichia coli O25b:H4-ST131 str. EC958 strain ST131 plasmid pJIE186-2, complete sequence	Enterobacteriales	-	Gammaproteobacteria	Proteobacteria	Bacteria	137728	48.765	IncFI(RepB)	-	-	-	MOBF	MPF_F	T4CP_F	-	mob
NC_013728	Escherichia coli O26:H- plasmid pO26-CRL, complete sequence	Enterobacteriales	-	Gammaproteobacteria	Proteobacteria	Bacteria	111481	49.6677	IncFI(RepB), IncI	-	-	-	MOBP	-	-	-	mob
NC_013369	Escherichia coli O26:H11 str. 11368 plasmid pO26_1, complete sequence	Enterobacteriales	-	Gammaproteobacteria	Proteobacteria	Bacteria	85167	47.4785	IncFI(RepB), IncI	-	-	-	MOBP	-	-	-	mob
NC_013362	Escherichia coli O26:H11 str. 11368 plasmid pO26_2, complete sequence	Enterobacteriales	-	Gammaproteobacteria	Proteobacteria	Bacteria	63365	52.5006	IncZ	-	-	-	MOBF	MPF_F	T4CP_F	VirB4_F	determined conj
NC_013363	Escherichia coli O26:H11 str. 11368 plasmid pO26_3, complete sequence	Enterobacteriales	-	Gammaproteobacteria	Proteobacteria	Bacteria	5686	46.2188	-	RNAII(ColE1 family)	-	-	-	-	-	-	non-mob
NC_014543	Escherichia coli O26:H11 str. 11368 plasmid pO26_4, complete sequence	Enterobacteriales	-	Gammaproteobacteria	Proteobacteria	Bacteria	4073	44.1198	-	RNAII(ColE1 family)	-	-	-	-	-	-	non-mob
NC_013942	Escherichia coli O55:H7 str. CB9615 plasmid pO55, complete sequence	Enterobacteriales	-	Gammaproteobacteria	Proteobacteria	Bacteria	66001	48.872	IncFI(RepB)	-	-	-	-	MPF_F	-	-	non-mob
NC_017653	Escherichia coli O55:H7 str. RM12579 plasmid p12579_1, complete sequence	Enterobacteriales	-	Gammaproteobacteria	Proteobacteria	Bacteria	94015	48.0742	-	-	-	-	-	-	-	-	non-mob
NC_017657	Escherichia coli O55:H7 str. RM12579 plasmid p12579_2, complete sequence	Enterobacteriales	-	Gammaproteobacteria	Proteobacteria	Bacteria	66078	48.9134	IncFI(RepB)	-	-	-	-	MPF_F	-	-	non-mob
NC_017654	Escherichia coli O55:H7 str. RM12579 plasmid p12579_3, complete sequence	Enterobacteriales	-	Gammaproteobacteria	Proteobacteria	Bacteria	12068	48.9311	-	RNAII(ColE1 family)	-	-	-	-	-	-	non-mob
NC_017658	Escherichia coli O55:H7 str. RM12579 plasmid p12579_4, complete sequence	Enterobacteriales	-	Gammaproteobacteria	Proteobacteria	Bacteria	6211	52.5197	-	RNAII(ColE1 family)	-	-	-	-	-	-	non-mob
NC_017655	Escherichia coli O55:H7 str. RM12579 plasmid p12579_5, complete sequence	Enterobacteriales	-	Gammaproteobacteria	Proteobacteria	Bacteria	5954	45.8011	-	RNAII(ColE1 family)	-	-	-	-	-	-	non-mob
NC_017647	Escherichia coli O7:K1 str. CE10 plasmid pCE10A, complete sequence	Enterobacteriales	-	Gammaproteobacteria	Proteobacteria	Bacteria	54289	49.2089	IncFI(RepB), IncZ, ColE2/E3	RNAII(ColE1 family)	-	-	-	-	-	-	non-mob
NC_017648	Escherichia coli O7:K1 str. CE10 plasmid pCE10B, complete sequence	Enterobacteriales	-	Gammaproteobacteria	Proteobacteria	Bacteria	5163	47.4918	ColE2/ColE3	-	-	-	MOBQ	-	-	-	mob
NC_017649	Escherichia coli O7:K1 str. CE10 plasmid pCE10C, complete sequence	Enterobacteriales	-	Gammaproteobacteria	Proteobacteria	Bacteria	4197	42.3636	-	RNAII(ColE1 family)	-	-	-	-	-	-	non-mob
NC_017650	Escherichia coli O7:K1 str. CE10 plasmid pCE10D, complete sequence	Enterobacteriales	-	Gammaproteobacteria	Proteobacteria	Bacteria	1549	51.0652	-	-	-	-	-	-	-	-	non-mob
NC_017659	Escherichia coli O83:H1 str. NRG 857C plasmid pO83_CORR, complete sequence	Enterobacteriales	-	Gammaproteobacteria	Proteobacteria	Bacteria	147060	50.9211	IncFI(RepB), IncFII(RepA4), IncZ	-	-	-	MOBF	MPF_F	T4CP_F	-	mob
NC_001371	Escherichia coli plasmid ColE1, complete sequence	Enterobacteriales	-	Gammaproteobacteria	Proteobacteria	Bacteria	6646	48.4351	-	RNAII(ColE1 family)	-	-	MOBP	-	-	-	mob
NC_011977	Escherichia coli plasmid ColE9-J, complete sequence	Enterobacteriales	-	Gammaproteobacteria	Proteobacteria	Bacteria	7577	49.6899	ColE2/ColE3	-	-	-	MOBQ	-	-	-	mob
NC_014356	Escherichia coli plasmid IncQ-type pQ7, complete sequence	Enterobacteriales	-	Gammaproteobacteria	Proteobacteria	Bacteria	9042	61.6235	IncP-4, pTF-FC2	-	-	-	-	-	-	-	non-mob
NC_010257	Escherichia coli plasmid MccC7-H22, complete sequence	Enterobacteriales	-	Gammaproteobacteria	Proteobacteria	Bacteria	32014	43.4966	-	-	-	-	-	-	-	-	non-mob
NC_009133	Escherichia coli plasmid NR1, complete sequence	Enterobacteriales	-	Gammaproteobacteria	Proteobacteria	Bacteria	94289	51.9764	IncFII(RepA4), IncZ	-	-	-	MOBF	MPF_F	T4CP_F	VirB4_F	determined conj
NC_004998	Escherichia coli plasmid p1658/97, complete sequence	Enterobacteriales	-	Gammaproteobacteria	Proteobacteria	Bacteria	125491	50.5765	IncFI(RepB), IncZ	-	-	-	MOBF	MPF_F	T4CP_F	VirB4_F	determined conj
NC_015872	Escherichia coli plasmid p271A, complete sequence	Enterobacteriales	-	Gammaproteobacteria	Proteobacteria	Bacteria	35947	50.1739	-	-	-	-	MOBF	-	T4CP_F	VirB4_T	undetermined conj
NC_014843	Escherichia coli plasmid p3521, complete sequence	Enterobacteriales	-	Gammaproteobacteria	Proteobacteria	Bacteria	110416	52.5911	IncB/O	-	-	-	MOBP	MPF_I	T4CP_I	VirB4_I	determined conj
NC_019094	Escherichia coli plasmid p417H-90, complete sequence	Enterobacteriales	-	Gammaproteobacteria	Proteobacteria	Bacteria	79478	50.7858	IncZ	-	-	-	MOBF	MPF_F	T4CP_F	VirB4_F	determined conj
NC_011799	Escherichia coli plasmid p5217, complete sequence	Enterobacteriales	-	Gammaproteobacteria	Proteobacteria	Bacteria	5217	49.377	-	RNAII(ColE1 family)	-	-	MOBP	-	-	-	mob
NC_011795	Escherichia coli plasmid p6148, complete sequence	Enterobacteriales	-	Gammaproteobacteria	Proteobacteria	Bacteria	6148	52.7651	-	RNAII(ColE1 family)	-	-	-	-	-	-	non-mob
NC_019062	Escherichia coli plasmid p838C-R1, complete sequence	Enterobacteriales	-	Gammaproteobacteria	Proteobacteria	Bacteria	30016	55.4904	ColE2/ColE3	-	-	-	MOBQ	-	-	-	mob
NC_005324	Escherichia coli plasmid p9123, complete sequence	Enterobacteriales	-	Gammaproteobacteria	Proteobacteria	Bacteria	6222	52.4429	-	RNAII(ColE1 family)	-	-	-	-	-	-	non-mob
NC_008444	Escherichia coli plasmid p9705, complete sequence	Enterobacteriales	-	Gammaproteobacteria	Proteobacteria	Bacteria	3172	46.8159	-	RNAII(ColE1 family)	-	-	-	-	-	-	non-mob
NC_019050	Escherichia coli plasmid pAm05WL3325, complete sequence	Enterobacteriales	-	Gammaproteobacteria	Proteobacteria	Bacteria	3325	48.9023	-	RNAII(ColE1 family)	-	-	-	-	-	-	non-mob
NC_019051	Escherichia coli plasmid pAm05WL6211, complete sequence	Enterobacteriales	-	Gammaproteobacteria	Proteobacteria	Bacteria	6211	42.4891	Inc13	RNAII(ColE1 family)	-	Rep_22	-	-	-	-	non-mob
NC_019054	Escherichia coli plasmid pAm08CD7339, complete sequence	Enterobacteriales	-	Gammaproteobacteria	Proteobacteria	Bacteria	7339	46.6276	-	RNAII(ColE1 family)	-	-	-	-	-	-	non-mob
NC_019056	Escherichia coli plasmid pAm08CD9902, complete sequence	Enterobacteriales	-	Gammaproteobacteria	Proteobacteria	Bacteria	9902	57.0794	-	RNAII(ColE1 family)	-	-	-	-	-	-	non-mob
NC_019058	Escherichia coli plasmid pAm08CQ3205, complete sequence	Enterobacteriales	-	Gammaproteobacteria	Proteobacteria	Bacteria	3205	50.9828	-	RNAII(ColE1 family)	-	-	-	-	-	-	non-mob
NC_019052	Escherichia coli plasmid pAm08CQ6130, complete sequence	Enterobacteriales	-	Gammaproteobacteria	Proteobacteria	Bacteria	6130	42.2675	Inc13	RNAII(ColE1 family)	-	Rep_22	-	-	-	-	non-mob
NC_019053	Escherichia coli plasmid pAm08WL3069, complete sequence	Enterobacteriales	-	Gammaproteobacteria	Proteobacteria	Bacteria	3069	50.7657	-	RNAII(ColE1 family)	-	-	-	-	-	-	non-mob
NC_019066	Escherichia coli plasmid pAPEC1990_61, complete sequence	Enterobacteriales	-	Gammaproteobacteria	Proteobacteria	Bacteria	161081	53.113	IncA/C	-	-	-	MOBH	MPF_F	T4CP_G	VirB4_F	determined conj
NC_011964	Escherichia coli plasmid pAPEC-O103-ColBM, complete sequence	Enterobacteriales	-	Gammaproteobacteria	Proteobacteria	Bacteria	124705	50.767	IncFI(RepB), IncFII(RepA4), IncZ	-	-	-	-	-	T4CP_F	-	non-mob
NC_012692	Escherichia coli plasmid pAR060302, complete sequence	Enterobacteriales	-	Gammaproteobacteria	Proteobacteria	Bacteria	166530	53.119	IncA/C	-	-	-	MOBH	MPF_F	T4CP_G	VirB4_F	determined conj
NC_019091	Escherichia coli plasmid pASL01a, complete sequence	Enterobacteriales	-	Gammaproteobacteria	Proteobacteria	Bacteria	27072	56.6674	IncP-4, ColE2/E3	-	-	-	MOBQ	-	-	-	mob
NC_005327	Escherichia coli plasmid pC15-1a, complete sequence	Enterobacteriales	-	Gammaproteobacteria	Proteobacteria	Bacteria	92353	52.5798	IncFII(RepA4), IncZ	-	-	-	MOBF	MPF_F	T4CP_F	VirB4_F	determined conj
NC_019070	Escherichia coli plasmid pCERC1, complete sequence	Enterobacteriales	-	Gammaproteobacteria	Proteobacteria	Bacteria	6790	51.9882	-	RNAII(ColE1 family)	-	-	-	-	-	-	non-mob
NC_019037	Escherichia coli plasmid pChi7122-2, complete sequence	Enterobacteriales	-	Gammaproteobacteria	Proteobacteria	Bacteria	82676	52.7777	IncZ	-	-	-	MOBF	MPF_F	T4CP_F	VirB4_F	determined conj
NC_019039	Escherichia coli plasmid pChi7122-3, complete sequence	Enterobacteriales	-	Gammaproteobacteria	Proteobacteria	Bacteria	56676	42.6777	-	-	-	-	-	MPF_T	T4CP_T	VirB4_T	non-mob, protein export?
NC_019038	Escherichia coli plasmid pChi7122-4, complete sequence	Enterobacteriales	-	Gammaproteobacteria	Proteobacteria	Bacteria	4300	49.3256	ColE2/ColE3	-	-	-	MOBQ	-	-	-	mob
NC_019049	Escherichia coli plasmid pCM959, complete sequence	Enterobacteriales	-	Gammaproteobacteria	Proteobacteria	Bacteria	4012	51.7697	-	-	-	-	-	-	-	-	non-mob
NC_013589	Escherichia coli plasmid pColE1-H22, complete sequence	Enterobacteriales	-	Gammaproteobacteria	Proteobacteria	Bacteria	5159	45.8035	-	RNAII(ColE1 family)	-	-	-	-	-	-	non-mob
NC_012882	Escherichia coli plasmid pColE8, complete sequence	Enterobacteriales	-	Gammaproteobacteria	Proteobacteria	Bacteria	6751	51.1035	ColE2/ColE3	-	-	-	MOBQ	-	-	-	mob
NC_010904	Escherichia coli plasmid pColG, complete sequence	Enterobacteriales	-	Gammaproteobacteria	Proteobacteria	Bacteria	4715	41.0817	-	RNAII(ColE1 family)	-	-	-	-	-	-	non-mob
NC_006881	Escherichia coli plasmid pColK-K235, complete sequence	Enterobacteriales	-	Gammaproteobacteria	Proteobacteria	Bacteria	8318	48.4612	-	RNAII(ColE1 family)	-	-	MOBP	-	-	-	mob
NC_002487	Escherichia coli plasmid pCol-let, complete sequence	Enterobacteriales	-	Gammaproteobacteria	Proteobacteria	Bacteria	5847	46.7248	-	RNAII(ColE1 family)	-	-	-	-	-	-	non-mob
NC_007635	Escherichia coli plasmid pCoo, complete sequence	Enterobacteriales	-	Gammaproteobacteria	Proteobacteria	Bacteria	98396	46.7367	IncFII(RepA4), IncK, IncZ	-	-	-	-	MPF_F	-	-	non-mob
NC_022333	Escherichia coli plasmid pCss165Kan DNA, complete genome, strain: 4266 delta cssB::Km	Enterobacteriales	-	Gammaproteobacteria	Proteobacteria	Bacteria	165311	49.5176	IncZ	-	-	-	MOBF	MPF_F	T4CP_F	VirB4_F	determined conj
NC_014477	Escherichia coli plasmid pCT, complete sequence	Enterobacteriales	-	Gammaproteobacteria	Proteobacteria	Bacteria	93629	52.6706	IncK	-	-	-	MOBP	MPF_I	T4CP_I	VirB4_I	determined conj
NC_019096	Escherichia coli plasmid pDKX1-TEM-52, complete sequence	Enterobacteriales	-	Gammaproteobacteria	Proteobacteria	Bacteria	38611	42.2936	-	-	-	-	-	-	T4CP_T	VirB4_T	non-mob, protein export?
NC_019067	Escherichia coli plasmid pE001, complete sequence	Enterobacteriales	-	Gammaproteobacteria	Proteobacteria	Bacteria	38611	42.2936	-	-	-	-	-	-	T4CP_T	VirB4_T	non-mob, protein export?
NC_020086	Escherichia coli plasmid pE66An, complete sequence	Enterobacteriales	-	Gammaproteobacteria	Proteobacteria	Bacteria	80105	51.2477	IncN, pCD1	RNAII(ColE1 family)	-	-	MOBF	-	-	VirB4_T	mob
NC_014382	Escherichia coli plasmid pEC_B24, complete sequence	Enterobacteriales	-	Gammaproteobacteria	Proteobacteria	Bacteria	73801	51.4892	IncZ	-	-	-	MOBF	MPF_F	T4CP_F	VirB4_F	determined conj
NC_014383	Escherichia coli plasmid pEC_Bactec, complete sequence	Enterobacteriales	-	Gammaproteobacteria	Proteobacteria	Bacteria	92970	49.9763	IncFII(RepA4)	-	-	-	MOBP	MPF_I	T4CP_I	VirB4_I	determined conj
NC_014385	Escherichia coli plasmid pEC_L46, complete sequence	Enterobacteriales	-	Gammaproteobacteria	Proteobacteria	Bacteria	144871	51.2881	IncFI(RepE), IncFII(RepA4), IncN, IncZ	-	-	-	MOBF	MPF_F	T4CP_F, T4CP_F	VirB4_F, VirB4_T	determined conj
NC_014384	Escherichia coli plasmid pEC_L8, complete sequence	Enterobacteriales	-	Gammaproteobacteria	Proteobacteria	Bacteria	118525	52.0089	IncFI(RepE), IncFII(RepA4), IncZ	-	-	-	MOBF	MPF_F	T4CP_F	VirB4_F	determined conj
NC_013175	Escherichia coli plasmid pEC14_114, complete sequence	Enterobacteriales	-	Gammaproteobacteria	Proteobacteria	Bacteria	114222	51.0296	IncFI(RepB), IncZ, ColE2/E3	RNAII(ColE1 family)	-	-	MOBF	MPF_F	T4CP_F	VirB4_F	determined conj
NC_019083	Escherichia coli plasmid pEC14_35, complete sequence	Enterobacteriales	-	Gammaproteobacteria	Proteobacteria	Bacteria	34945	43.9348	IncX	-	-	-	-	-	T4CP_T	VirB4_T	non-mob, protein export?
NC_013782	Escherichia coli plasmid pEC14-9, complete sequence	Enterobacteriales	-	Gammaproteobacteria	Proteobacteria	Bacteria	3071	48.2253	-	RNAII(ColE1 family)	-	-	-	-	-	-	non-mob
NC_019076	Escherichia coli plasmid pEC158, complete sequence	Enterobacteriales	-	Gammaproteobacteria	Proteobacteria	Bacteria	5706	46.232	-	RNAII(ColE1 family)	-	-	-	-	-	-	non-mob
NC_019982	Escherichia coli plasmid pEC159, complete sequence	Enterobacteriales	-	Gammaproteobacteria	Proteobacteria	Bacteria	6292	43.8017	-	RNAII(ColE1 family)	-	-	-	-	-	-	non-mob
NC_011418	Escherichia coli plasmid pEC278, complete sequence	Enterobacteriales	-	Gammaproteobacteria	Proteobacteria	Bacteria	4669	51.1673	-	RNAII(ColE1 family)	-	-	MOBP	-	-	-	mob
NC_019077	Escherichia coli plasmid pEC34A, complete sequence	Enterobacteriales	-	Gammaproteobacteria	Proteobacteria	Bacteria	3770	42.0159	-	RNAII(ColE1 family)	-	-	-	-	-	-	non-mob
NC_019078	Escherichia coli plasmid pEC34B, complete sequence	Enterobacteriales	-	Gammaproteobacteria	Proteobacteria	Bacteria	6952	45.8639	-	RNAII(ColE1 family)	-	-	-	-	-	-	non-mob
NC_021980	Escherichia coli plasmid pEC386IL genomic sequence	Enterobacteriales	-	Gammaproteobacteria	Proteobacteria	Bacteria	6489	49.7149	IncN	-	-	-	-	-	-	-	non-mob
NC_021981	Escherichia coli plasmid pEC386IL genomic sequence	Enterobacteriales	-	Gammaproteobacteria	Proteobacteria	Bacteria	4198	50.4526	-	-	-	-	-	-	-	-	non-mob
NC_021982	Escherichia coli plasmid pEC386IL genomic sequence	Enterobacteriales	-	Gammaproteobacteria	Proteobacteria	Bacteria	2562	55.0351	-	-	-	-	-	-	-	-	non-mob
NC_021983	Escherichia coli plasmid pEC386IL genomic sequence	Enterobacteriales	-	Gammaproteobacteria	Proteobacteria	Bacteria	1279	52.6974	-	-	-	-	-	-	-	-	non-mob
NC_021997	Escherichia coli plasmid pEC386IL genomic sequence	Enterobacteriales	-	Gammaproteobacteria	Proteobacteria	Bacteria	39324	52.9829	-	-	-	-	MOBF	-	-	VirB4_T	mob
NC_021998	Escherichia coli plasmid pEC386IL genomic sequence	Enterobacteriales	-	Gammaproteobacteria	Proteobacteria	Bacteria	3301	46.5314	-	-	-	-	-	-	-	-	non-mob
NC_021999	Escherichia coli plasmid pEC386IL genomic sequence	Enterobacteriales	-	Gammaproteobacteria	Proteobacteria	Bacteria	2527	51.5235	-	-	-	-	-	-	-	-	non-mob
NC_019079	Escherichia coli plasmid pEC886, complete sequence	Enterobacteriales	-	Gammaproteobacteria	Proteobacteria	Bacteria	9261	46.982	-	RNAII(ColE1 family)	-	-	-	-	-	-	non-mob
NC_015472	Escherichia coli plasmid pECTm80, complete sequence	Enterobacteriales	-	Gammaproteobacteria	Proteobacteria	Bacteria	21423	42.6831	-	-	-	-	-	-	-	-	non-mob
NC_019086	Escherichia coli plasmid pECY6-7, complete sequence	Enterobacteriales	-	Gammaproteobacteria	Proteobacteria	Bacteria	2699	50.389	-	RNAII(ColE1 family)	-	-	-	-	-	-	non-mob
NC_012690	Escherichia coli plasmid peH4H, complete sequence	Enterobacteriales	-	Gammaproteobacteria	Proteobacteria	Bacteria	148105	53.2541	IncA/C	-	-	-	MOBH	-	-	-	mob
NC_013120	Escherichia coli plasmid pEK204, complete sequence	Enterobacteriales	-	Gammaproteobacteria	Proteobacteria	Bacteria	93732	49.7536	IncB/O, IncFII(RepA4)	-	-	-	MOBP	MPF_I	T4CP_I	VirB4_I	determined conj
NC_013122	Escherichia coli plasmid pEK499, complete sequence	Enterobacteriales	-	Gammaproteobacteria	Proteobacteria	Bacteria	117536	52.6945	IncFI(RepE), IncFII(RepA4), IncZ	-	-	-	-	MPF_F	-	VirB4_F	non-mob, protein export?
NC_013121	Escherichia coli plasmid pEK516, complete sequence	Enterobacteriales	-	Gammaproteobacteria	Proteobacteria	Bacteria	64471	52.6966	IncFII(RepA4), IncZ	-	-	-	-	MPF_F	-	-	non-mob
NC_014615	Escherichia coli plasmid pETN48, complete sequence	Enterobacteriales	-	Gammaproteobacteria	Proteobacteria	Bacteria	165657	50.2086	IncFI(RepB), IncFII(RepA4), IncZ	-	-	-	MOBF	MPF_F	T4CP_F	VirB4_F	determined conj
NC_005923	Escherichia coli plasmid pFL129, complete sequence	Enterobacteriales	-	Gammaproteobacteria	Proteobacteria	Bacteria	6464	52.4907	IncX	-	-	-	-	-	-	-	non-mob
NC_019424	Escherichia coli plasmid pFOS-HK151325, complete sequence	Enterobacteriales	-	Gammaproteobacteria	Proteobacteria	Bacteria	69768	51.6942	IncFII(RepA4), IncZ	-	-	-	MOBF	MPF_F	T4CP_F	VirB4_F	determined conj
NC_019089	Escherichia coli plasmid pGUE-NDM, complete sequence	Enterobacteriales	-	Gammaproteobacteria	Proteobacteria	Bacteria	87021	52.9033	IncFII(RepA4), IncZ	-	-	-	MOBF	MPF_F	T4CP_F	VirB4_F	determined conj
NC_019081	Escherichia coli plasmid pHCG11, complete sequence	Enterobacteriales	-	Gammaproteobacteria	Proteobacteria	Bacteria	7995	53.0206	-	-	-	-	-	-	-	-	non-mob
NC_019098	Escherichia coli plasmid pHHA45, complete sequence	Enterobacteriales	-	Gammaproteobacteria	Proteobacteria	Bacteria	39510	51.3794	IncN	-	-	-	MOBF	-	-	VirB4_T	mob
NC_019057	Escherichia coli plasmid pHK01, complete sequence	Enterobacteriales	-	Gammaproteobacteria	Proteobacteria	Bacteria	70262	52.2687	IncFII(RepA4), IncZ	-	-	-	MOBF	MPF_F	T4CP_F	VirB4_F	determined conj
NC_019072	Escherichia coli plasmid pHK08, complete sequence	Enterobacteriales	-	Gammaproteobacteria	Proteobacteria	Bacteria	69812	52.3062	IncFII(RepA4), IncZ	-	-	-	MOBF	MPF_F	T4CP_F	VirB4_F	determined conj
NC_019071	Escherichia coli plasmid pHK09, complete sequence	Enterobacteriales	-	Gammaproteobacteria	Proteobacteria	Bacteria	70382	52.2619	IncFII(RepA4), IncZ	-	-	-	MOBF	MPF_F	T4CP_F	VirB4_F	determined conj
NC_016039	Escherichia coli plasmid pHK17a, complete sequence	Enterobacteriales	-	Gammaproteobacteria	Proteobacteria	Bacteria	70060	52.2802	IncFII(RepA4), IncZ	-	-	-	MOBF	MPF_F	T4CP_F	VirB4_F	determined conj
NC_019090	Escherichia coli plasmid pHK23a, complete sequence	Enterobacteriales	-	Gammaproteobacteria	Proteobacteria	Bacteria	73607	51.8103	IncFII(RepA4), IncZ	-	-	-	MOBF	MPF_F	T4CP_F	VirB4_F	determined conj
NC_022374	Escherichia coli plasmid pHKU1, complete sequence	Enterobacteriales	-	Gammaproteobacteria	Proteobacteria	Bacteria	54373	51.5955	IncN	-	-	-	MOBF	-	T4CP_F	VirB4_T	undetermined conj
NC_020270	Escherichia coli plasmid pHN1122-1, complete sequence	Enterobacteriales	-	Gammaproteobacteria	Proteobacteria	Bacteria	62196	42.0718	IncFII(RepA1), IncFII(RepA4)	-	-	-	-	MPF_T	T4CP_T	VirB4_T	non-mob, protein export?
NC_019073	Escherichia coli plasmid pHN7A8, complete sequence	Enterobacteriales	-	Gammaproteobacteria	Proteobacteria	Bacteria	76878	52.0968	IncFII(RepA4), IncZ	-	-	-	MOBF	MPF_F	T4CP_F	VirB4_F	determined conj
NC_019074	Escherichia coli plasmid pHNDD81-1, complete sequence	Enterobacteriales	-	Gammaproteobacteria	Proteobacteria	Bacteria	11744	51.6178	-	-	-	-	-	-	-	-	non-mob
NC_018995	Escherichia coli plasmid pHUSEC41-1, complete sequence	Enterobacteriales	-	Gammaproteobacteria	Proteobacteria	Bacteria	91942	53.0226	IncB/O	-	-	-	MOBP	MPF_I	T4CP_I	VirB4_I	determined conj
NC_019000	Escherichia coli plasmid pHUSEC41-2, complete sequence	Enterobacteriales	-	Gammaproteobacteria	Proteobacteria	Bacteria	73564	46.1835	IncFI(RepB), IncFII(RepA1)	-	-	-	-	MPF_F	-	-	non-mob
NC_018997	Escherichia coli plasmid pHUSEC41-3, complete sequence	Enterobacteriales	-	Gammaproteobacteria	Proteobacteria	Bacteria	7930	41.6898	-	RNAII(ColE1 family)	-	-	-	-	-	-	non-mob
NC_018996	Escherichia coli plasmid pHUSEC41-4, complete sequence	Enterobacteriales	-	Gammaproteobacteria	Proteobacteria	Bacteria	5153	45.7792	-	RNAII(ColE1 family)	-	-	-	-	-	-	non-mob
NC_005248	Escherichia coli plasmid pIGAL1, complete sequence	Enterobacteriales	-	Gammaproteobacteria	Proteobacteria	Bacteria	8145	50.5463	-	RNAII(ColE1 family)	-	-	-	-	-	-	non-mob
NC_009781	Escherichia coli plasmid pIGJC156, complete sequence	Enterobacteriales	-	Gammaproteobacteria	Proteobacteria	Bacteria	5146	47.2406	ColE2/ColE3	-	-	-	MOBQ	-	-	-	mob
NC_010883	Escherichia coli plasmid pIGMS5, complete sequence	Enterobacteriales	-	Gammaproteobacteria	Proteobacteria	Bacteria	6750	51.3037	ColE2/ColE3	-	-	-	MOBQ	-	-	-	mob
NC_010898	Escherichia coli plasmid pIGRW12, complete sequence	Enterobacteriales	-	Gammaproteobacteria	Proteobacteria	Bacteria	4995	51.8318	-	RNAII(ColE1 family)	-	-	MOBP	-	-	-	mob
NC_010885	Escherichia coli plasmid pIGWZ12, complete sequence	Enterobacteriales	-	Gammaproteobacteria	Proteobacteria	Bacteria	4072	49.8035	-	-	-	-	MOBQ	-	-	-	mob
NC_010558	Escherichia coli plasmid pIP1206, complete sequence	Enterobacteriales	-	Gammaproteobacteria	Proteobacteria	Bacteria	168113	51.2619	IncFI(RepB), IncFI(RepE), IncFII(RepA4), IncZ	-	-	-	MOBF	MPF_F	T4CP_F	VirB4_F	determined conj
NC_004429	Escherichia coli plasmid pIS2, complete sequence	Enterobacteriales	-	Gammaproteobacteria	Proteobacteria	Bacteria	6349	47.3925	-	-	-	-	-	-	-	-	non-mob
NC_019059	Escherichia coli plasmid pJD8, complete sequence	Enterobacteriales	-	Gammaproteobacteria	Proteobacteria	Bacteria	1546	51.7464	-	-	-	-	-	-	-	-	non-mob
NC_014231	Escherichia coli plasmid pKC394, complete sequence	Enterobacteriales	-	Gammaproteobacteria	Proteobacteria	Bacteria	53207	51.9706	IncN	-	-	-	MOBF	-	-	VirB4_T	mob
NC_019068	Escherichia coli plasmid pKST21, complete sequence	Enterobacteriales	-	Gammaproteobacteria	Proteobacteria	Bacteria	1460	51.0274	-	-	-	-	-	-	-	-	non-mob
NC_019075	Escherichia coli plasmid pKST23, complete sequence	Enterobacteriales	-	Gammaproteobacteria	Proteobacteria	Bacteria	2779	42.0655	-	-	-	-	-	-	-	-	non-mob
NC_009131	Escherichia coli plasmid pLEW517, complete sequence	Enterobacteriales	-	Gammaproteobacteria	Proteobacteria	Bacteria	65288	53.8905	IncN	-	-	-	MOBF	MPF_T	-	VirB4_T	determined conj
NC_009132	Escherichia coli plasmid pLEW517, complete sequence	Enterobacteriales	-	Gammaproteobacteria	Proteobacteria	Bacteria	63946	53.8095	IncN	-	-	-	MOBF	MPF_T	-	VirB4_T	determined conj
NC_019097	Escherichia coli plasmid Plm, complete sequence	Enterobacteriales	-	Gammaproteobacteria	Proteobacteria	Bacteria	98809	49.1312	-	-	-	-	MOBP	MPF_I	T4CP_I	VirB4_I	determined conj
NC_010064	Escherichia coli plasmid pLMO226, complete sequence	Enterobacteriales	-	Gammaproteobacteria	Proteobacteria	Bacteria	2004	52.495	-	-	-	-	-	-	-	-	non-mob
NC_019092	Escherichia coli plasmid pLST424C-10, complete sequence	Enterobacteriales	-	Gammaproteobacteria	Proteobacteria	Bacteria	8848	49.0958	-	RNAII(ColE1 family)	-	-	-	-	-	-	non-mob
NC_019093	Escherichia coli plasmid pLST424C-61, complete sequence	Enterobacteriales	-	Gammaproteobacteria	Proteobacteria	Bacteria	59260	53.4323	-	-	-	-	-	-	-	-	non-mob
NC_010862	Escherichia coli plasmid pMAR7, complete sequence	Enterobacteriales	-	Gammaproteobacteria	Proteobacteria	Bacteria	101558	48.0833	IncFI(RepB), IncZ	-	-	-	MOBF	MPF_F	T4CP_F	VirB4_F	determined conj
NC_013503	Escherichia coli plasmid pMAS2027, complete sequence	Enterobacteriales	-	Gammaproteobacteria	Proteobacteria	Bacteria	42644	43.427	-	-	-	-	-	-	T4CP_T	VirB4_T	non-mob, protein export?
NC_008486	Escherichia coli plasmid pMG828-1, complete sequence	Enterobacteriales	-	Gammaproteobacteria	Proteobacteria	Bacteria	1902	43.9012	-	-	-	-	-	-	-	-	non-mob
NC_008487	Escherichia coli plasmid pMG828-2, complete sequence	Enterobacteriales	-	Gammaproteobacteria	Proteobacteria	Bacteria	4091	49.5722	-	-	-	-	MOBQ	-	-	-	mob
NC_008488	Escherichia coli plasmid pMG828-3, complete sequence	Enterobacteriales	-	Gammaproteobacteria	Proteobacteria	Bacteria	5219	48.8408	-	RNAII(ColE1 family)	-	-	MOBP	-	-	-	mob
NC_008489	Escherichia coli plasmid pMG828-4, complete sequence	Enterobacteriales	-	Gammaproteobacteria	Proteobacteria	Bacteria	7462	48.298	ColE2/ColE3	-	-	-	MOBQ	-	-	-	mob
NC_008490	Escherichia coli plasmid pMG828-5, complete sequence	Enterobacteriales	-	Gammaproteobacteria	Proteobacteria	Bacteria	8985	51.9533	-	RNAII(ColE1 family)	-	-	-	-	-	-	non-mob
NC_007682	Escherichia coli plasmid pMUR050, complete sequence	Enterobacteriales	-	Gammaproteobacteria	Proteobacteria	Bacteria	56634	49.4261	IncN	-	GR3	-	MOBF	MPF_T	-	VirB4_T	determined conj
NC_019043	Escherichia coli plasmid pND11_107, complete sequence	Enterobacteriales	-	Gammaproteobacteria	Proteobacteria	Bacteria	107138	50.7999	IncFII(RepA4), IncK	-	-	-	MOBP	MPF_I	T4CP_I	VirB4_I	determined conj
NC_019044	Escherichia coli plasmid pND12_96, complete sequence	Enterobacteriales	-	Gammaproteobacteria	Proteobacteria	Bacteria	92290	50.2557	IncFII(RepA4), IncK	-	-	-	MOBP	MPF_I	T4CP_I	VirB4_I	determined conj
NC_018994	Escherichia coli plasmid pNDM-1_Dok01, complete sequence	Enterobacteriales	-	Gammaproteobacteria	Proteobacteria	Bacteria	195560	51.038	IncA/C	-	-	-	MOBH	MPF_F	T4CP_G	VirB4_F	determined conj
NC_019069	Escherichia coli plasmid pNDM10505, complete sequence	Enterobacteriales	-	Gammaproteobacteria	Proteobacteria	Bacteria	166744	51.8453	IncA/C	-	-	-	MOBH	MPF_F	T4CP_G	VirB4_F	determined conj
NC_022375	Escherichia coli plasmid pNDM-BTR, complete sequence	Enterobacteriales	-	Gammaproteobacteria	Proteobacteria	Bacteria	59395	51.9236	IncN	-	-	-	MOBF	-	-	VirB4_T	mob
NC_019063	Escherichia coli plasmid pNDM-HK, complete sequence	Enterobacteriales	-	Gammaproteobacteria	Proteobacteria	Bacteria	88803	51.5208	IncL/M	-	GR3	-	MOBP	MPF_I	T4CP_I	VirB4_I	determined conj
NC_019047	Escherichia coli plasmid pNGX2-QnrS1, complete sequence	Enterobacteriales	-	Gammaproteobacteria	Proteobacteria	Bacteria	34294	43.1504	IncX	-	-	-	-	-	T4CP_T	VirB4_T	non-mob, protein export?
NC_019046	Escherichia coli plasmid pNMEC31_31, complete sequence	Enterobacteriales	-	Gammaproteobacteria	Proteobacteria	Bacteria	31684	41.2069	-	-	-	-	-	-	T4CP_T	VirB4_T	non-mob, protein export?
NC_022992	Escherichia coli plasmid pO111-CRL-115, complete sequence	Enterobacteriales	-	Gammaproteobacteria	Proteobacteria	Bacteria	115452	53.0818	IncZ	-	-	-	MOBP	MPF_I	T4CP_I	VirB4_I	determined conj
NC_022996	Escherichia coli plasmid pO26-CRL-125, complete sequence	Enterobacteriales	-	Gammaproteobacteria	Proteobacteria	Bacteria	124908	53.3417	IncZ	-	-	-	MOBP	MPF_I	T4CP_I	VirB4_I	determined conj
NC_011812	Escherichia coli plasmid pO26-L, complete sequence	Enterobacteriales	-	Gammaproteobacteria	Proteobacteria	Bacteria	72946	50.7533	IncFII(RepA4), IncZ	-	-	-	MOBF	MPF_F	T4CP_F	VirB4_F	determined conj
NC_011266	Escherichia coli plasmid pO26-S1, complete sequence	Enterobacteriales	-	Gammaproteobacteria	Proteobacteria	Bacteria	1549	51.0652	-	-	-	-	-	-	-	-	non-mob
NC_011227	Escherichia coli plasmid pO26-S3, complete sequence	Enterobacteriales	-	Gammaproteobacteria	Proteobacteria	Bacteria	4073	44.1198	-	RNAII(ColE1 family)	-	-	-	-	-	-	non-mob
NC_011228	Escherichia coli plasmid pO26-S4, complete sequence	Enterobacteriales	-	Gammaproteobacteria	Proteobacteria	Bacteria	6758	51.3909	ColE2/ColE3	-	-	-	MOBQ	-	-	-	mob
NC_012487	Escherichia coli plasmid pO26-Vir, complete sequence	Enterobacteriales	-	Gammaproteobacteria	Proteobacteria	Bacteria	168100	50.2011	IncB/O, IncI	-	-	-	MOBP	MPF_I	T4CP_I	VirB4_I	determined conj
NC_008460	Escherichia coli plasmid pO86A1, complete sequence	Enterobacteriales	-	Gammaproteobacteria	Proteobacteria	Bacteria	120730	49.2769	IncFI(RepB), IncFII(RepA4), IncZ	-	-	-	MOBF	MPF_F	T4CP_F	VirB4_F	determined conj
NC_010378	Escherichia coli plasmid pOLA52, complete sequence	Enterobacteriales	-	Gammaproteobacteria	Proteobacteria	Bacteria	51602	46.2501	-	-	-	-	MOBP	MPF_T	T4CP_T	VirB4_T	determined conj
NC_019084	Escherichia coli plasmid pPAB19-2, complete sequence	Enterobacteriales	-	Gammaproteobacteria	Proteobacteria	Bacteria	3082	48.183	-	RNAII(ColE1 family)	-	-	-	-	-	-	non-mob
NC_019085	Escherichia coli plasmid pPAB19-3, complete sequence	Enterobacteriales	-	Gammaproteobacteria	Proteobacteria	Bacteria	2989	48.1432	-	RNAII(ColE1 family)	-	-	-	-	-	-	non-mob
NC_019065	Escherichia coli plasmid pPG010208, complete sequence	Enterobacteriales	-	Gammaproteobacteria	Proteobacteria	Bacteria	135803	51.4657	IncA/C	-	GR3	-	MOBH	MPF_F	T4CP_G	VirB4_F	determined conj
NC_013652	Escherichia coli plasmid pPM18, complete sequence	Enterobacteriales	-	Gammaproteobacteria	Proteobacteria	Bacteria	2330	52.4464	Inc13	-	-	-	-	-	-	-	non-mob
NC_019061	Escherichia coli plasmid pPWD4_103, complete sequence	Enterobacteriales	-	Gammaproteobacteria	Proteobacteria	Bacteria	103297	50.8892	IncK	-	-	-	MOBP	MPF_I	T4CP_I	VirB4_I	determined conj
NC_019060	Escherichia coli plasmid pQ1-1, complete sequence	Enterobacteriales	-	Gammaproteobacteria	Proteobacteria	Bacteria	6200	52.5645	-	RNAII(ColE1 family)	-	-	-	-	-	-	non-mob
NC_019033	Escherichia coli plasmid pQNR2078, complete sequence	Enterobacteriales	-	Gammaproteobacteria	Proteobacteria	Bacteria	42379	50.9026	IncN	-	-	-	MOBF	-	-	VirB4_T	mob
NC_012886	Escherichia coli plasmid pRAx, complete sequence	Enterobacteriales	-	Gammaproteobacteria	Proteobacteria	Bacteria	52637	52.0413	IncA/C	-	-	-	-	-	-	-	non-mob
NC_019088	Escherichia coli plasmid pRPEC180_47, complete sequence	Enterobacteriales	-	Gammaproteobacteria	Proteobacteria	Bacteria	47506	41.4369	-	-	-	-	-	-	T4CP_T	VirB4_T	non-mob, protein export?
NC_009602	Escherichia coli plasmid pSFO157, complete sequence	Enterobacteriales	-	Gammaproteobacteria	Proteobacteria	Bacteria	121239	49.7027	IncFI(RepB), IncFI(RepB), IncFI(RepE), IncZ	-	-	-	MOBF	MPF_F	T4CP_F	VirB4_F	determined conj
NC_019080	Escherichia coli plasmid pT108, complete sequence	Enterobacteriales	-	Gammaproteobacteria	Proteobacteria	Bacteria	9007	51.893	-	RNAII(ColE1 family)	-	-	-	-	-	-	non-mob
NC_011514	Escherichia coli plasmid pTN38148, complete sequence	Enterobacteriales	-	Gammaproteobacteria	Proteobacteria	Bacteria	10669	49.8266	IncFII(RepA4), IncK	-	-	-	-	-	-	-	non-mob
NC_008597	Escherichia coli plasmid pVI678, complete sequence	Enterobacteriales	-	Gammaproteobacteria	Proteobacteria	Bacteria	6222	52.459	-	RNAII(ColE1 family)	-	-	-	-	-	-	non-mob
NC_010409	Escherichia coli plasmid pVM01, complete sequence	Enterobacteriales	-	Gammaproteobacteria	Proteobacteria	Bacteria	151002	49.4735	IncFI(RepB), IncFII(RepA4), IncZ	-	-	-	MOBF	MPF_F	T4CP_F	VirB4_F	determined conj
NC_019095	Escherichia coli plasmid pXZ, complete sequence	Enterobacteriales	-	Gammaproteobacteria	Proteobacteria	Bacteria	76635	51.6487	IncFII(RepA4), IncZ	-	-	-	MOBF	MPF_F	T4CP_F	VirB4_F	determined conj
NC_019082	Escherichia coli plasmid pZS50, complete sequence	Enterobacteriales	-	Gammaproteobacteria	Proteobacteria	Bacteria	51556	52.7446	IncN	-	-	-	MOBF	-	T4CP_F	VirB4_T	undetermined conj
NC_001740	Escherichia coli plasmid RSF1010, complete sequence	Enterobacteriales	-	Gammaproteobacteria	Proteobacteria	Bacteria	8684	60.9627	IncQ (=IncP-4)	-	-	-	MOBQ	-	-	-	mob
NC_022371	Escherichia coli PMV-1 pHUSEC411like plasmid, complete sequence	Enterobacteriales	-	Gammaproteobacteria	Proteobacteria	Bacteria	98864	53.7921	IncB/O	-	-	-	MOBP	MPF_I	T4CP_I	VirB4_I	determined conj
NC_011747	Escherichia coli S88 plasmid pECOS88, complete sequence	Enterobacteriales	-	Gammaproteobacteria	Proteobacteria	Bacteria	133853	49.2929	IncFI(RepB), IncZ	-	-	-	MOBF	MPF_F	T4CP_F	VirB4_F	determined conj
NC_011419	Escherichia coli SE11 plasmid pSE11-1, complete sequence	Enterobacteriales	-	Gammaproteobacteria	Proteobacteria	Bacteria	100021	50.4604	IncI	-	-	-	MOBP	MPF_I	T4CP_I	VirB4_I	determined conj
NC_011413	Escherichia coli SE11 plasmid pSE11-2, complete sequence	Enterobacteriales	-	Gammaproteobacteria	Proteobacteria	Bacteria	91158	50.237	IncFII(RepA1), IncR	-	-	-	MOBF	MPF_F	T4CP_F	VirB4_F	determined conj
NC_011416	Escherichia coli SE11 plasmid pSE11-3, complete sequence	Enterobacteriales	-	Gammaproteobacteria	Proteobacteria	Bacteria	60555	48.5889	IncFI(RepB)	-	-	-	-	-	-	-	non-mob
NC_011407	Escherichia coli SE11 plasmid pSE11-4, complete sequence	Enterobacteriales	-	Gammaproteobacteria	Proteobacteria	Bacteria	6929	48.0012	-	RNAII(ColE1 family)	-	-	MOBP	-	-	-	mob
NC_011408	Escherichia coli SE11 plasmid pSE11-5, complete sequence	Enterobacteriales	-	Gammaproteobacteria	Proteobacteria	Bacteria	5366	46.2169	-	RNAII(ColE1 family)	-	-	MOBP	-	-	-	mob
NC_011411	Escherichia coli SE11 plasmid pSE11-6, complete sequence	Enterobacteriales	-	Gammaproteobacteria	Proteobacteria	Bacteria	4082	49.4366	-	-	-	-	MOBQ	-	-	-	mob
NC_013655	Escherichia coli SE15 plasmid pECSF1, complete sequence	Enterobacteriales	-	Gammaproteobacteria	Proteobacteria	Bacteria	122345	51.0401	IncFI(RepB), IncZ, ColE2/E3	RNAII(ColE1 family)	-	-	MOBF	MPF_F	T4CP_F	VirB4_F	determined conj
NC_010488	Escherichia coli SMS-3-5 plasmid pSMS35_130, complete sequence	Enterobacteriales	-	Gammaproteobacteria	Proteobacteria	Bacteria	130440	50.8119	IncFI(RepB), IncFII(RepA4), IncZ	-	-	-	MOBF	MPF_F	T4CP_F	VirB4_F	determined conj
NC_010487	Escherichia coli SMS-3-5 plasmid pSMS35_3, complete sequence	Enterobacteriales	-	Gammaproteobacteria	Proteobacteria	Bacteria	3565	43.0295	-	RNAII(ColE1 family)	-	-	-	-	-	-	non-mob
NC_010486	Escherichia coli SMS-3-5 plasmid pSMS35_4, complete sequence	Enterobacteriales	-	Gammaproteobacteria	Proteobacteria	Bacteria	4074	49.5582	-	-	-	-	MOBQ	-	-	-	mob
NC_010485	Escherichia coli SMS-3-5 plasmid pSMS35_8, complete sequence	Enterobacteriales	-	Gammaproteobacteria	Proteobacteria	Bacteria	8909	46.8403	-	RNAII(ColE1 family)	-	-	MOBP	-	-	-	mob
NC_020278	Escherichia coli strain 3A11 plasmid pHN3A11, complete sequence	Enterobacteriales	-	Gammaproteobacteria	Proteobacteria	Bacteria	76626	52.9859	IncFII(RepA4), IncZ	-	-	-	MOBF	MPF_F	T4CP_F	VirB4_F	determined conj
NC_023277	Escherichia coli strain 63743 plasmid pEQ2, complete sequence	Enterobacteriales	-	Gammaproteobacteria	Proteobacteria	Bacteria	287616	46.819	IncFI(RepE), IncH	-	-	-	MOBH	MPF_F	T4CP_T, T4CP_G	VirB4_F, VirB4_T	determined conj
NC_023329	Escherichia coli strain B3804 plasmid pIFM3804, complete sequence	Enterobacteriales	-	Gammaproteobacteria	Proteobacteria	Bacteria	104399	50.7294	IncFII(RepA4), IncK	-	-	-	MOBP	MPF_I	T4CP_I	VirB4_I	determined conj
NC_019990	Escherichia coli strain BB1093 plasmid pB1024, complete sequence	Enterobacteriales	-	Gammaproteobacteria	Proteobacteria	Bacteria	5844	54.1239	-	RNAII(ColE1 family)	-	-	-	-	-	-	non-mob
NC_021523	Escherichia coli strain CGB40 plasmid pCGB40, complete sequence	Enterobacteriales	-	Gammaproteobacteria	Proteobacteria	Bacteria	4269	47.1305	-	-	-	-	MOBQ	-	-	-	mob
NC_021511	Escherichia coli strain CGS13 plasmid pCGS13, complete sequence	Enterobacteriales	-	Gammaproteobacteria	Proteobacteria	Bacteria	2687	41.6822	-	-	-	-	-	-	-	-	non-mob
NC_023910	Escherichia coli strain EcNDM0 plasmid pEcNDM0, complete sequence	Enterobacteriales	-	Gammaproteobacteria	Proteobacteria	Bacteria	53416	52.0387	IncN	-	-	-	MOBF	-	T4CP_F	VirB4_T	undetermined conj
NC_023909	Escherichia coli strain EcNDM1 plasmid pEcNDM1, complete sequence	Enterobacteriales	-	Gammaproteobacteria	Proteobacteria	Bacteria	58228	52.2961	IncN	-	-	-	MOBF	-	T4CP_F	VirB4_T	undetermined conj
NC_022105	Escherichia coli strain ECSAM7 plasmid pSAM7, complete sequence	Enterobacteriales	-	Gammaproteobacteria	Proteobacteria	Bacteria	35341	41.4787	-	-	-	-	-	-	-	VirB4_T	non-mob
NC_023315	Escherichia coli strain EQ011 plasmid pEQ011, complete sequence	Enterobacteriales	-	Gammaproteobacteria	Proteobacteria	Bacteria	85507	49.8778	IncZ	-	-	-	MOBF	MPF_F	T4CP_F	VirB4_F	determined conj
NC_019013	Escherichia coli strain G3/10 plasmid pSYM1, complete sequence	Enterobacteriales	-	Gammaproteobacteria	Proteobacteria	Bacteria	50572	44.6037	-	-	-	-	-	-	T4CP_T	VirB4_T	non-mob, protein export?
NC_001373	Escherichia coli strain GM31 plasmid ColA, complete sequence	Enterobacteriales	-	Gammaproteobacteria	Proteobacteria	Bacteria	6720	50.3869	-	RNAII(ColE1 family)	-	-	-	-	-	-	non-mob
NC_023907	Escherichia coli strain HS102707 plasmid pHS102707, complete sequence	Enterobacteriales	-	Gammaproteobacteria	Proteobacteria	Bacteria	69453	48.8892	IncP (=IncP-1)	-	-	-	MOBP	-	T4CP_T	-	mob
NC_022885	Escherichia coli strain LK-NARMP plasmid pKPC-LKEc, complete sequence	Enterobacteriales	-	Gammaproteobacteria	Proteobacteria	Bacteria	145401	50.338	IncFII(RepA4), IncFII(RepA4), IncI, IncN, IncZ	-	-	-	MOBF, MOBP	MPF_I	T4CP_F, T4CP_F, T4CP_I	VirB4_I	determined conj
NC_019045	Escherichia coli strain N10-2337 plasmid pNDM102337, complete sequence	Enterobacteriales	-	Gammaproteobacteria	Proteobacteria	Bacteria	165974	51.8388	IncA/C (=IncP-3)	-	-	-	MOBH	MPF_F	T4CP_G	VirB4_F	determined conj
NC_022377	Escherichia coli strain SCEC2 plasmid pSCEC2, complete sequence	Enterobacteriales	-	Gammaproteobacteria	Proteobacteria	Bacteria	135615	51.4117	IncA/C (=IncP-3)	-	-	-	MOBH	MPF_F	T4CP_G	VirB4_F	determined conj
NC_023289	Escherichia coli strain T23 plasmid pEQ1, complete sequence	Enterobacteriales	-	Gammaproteobacteria	Proteobacteria	Bacteria	239151	47.5365	IncFI(RepE), IncH	-	-	-	MOBH	MPF_F	T4CP_G	VirB4_F	determined conj
NC_017630	Escherichia coli UM146 plasmid pUM146, complete sequence	Enterobacteriales	-	Gammaproteobacteria	Proteobacteria	Bacteria	114550	51.0086	IncFI(RepB), IncZ, ColE2/E3	RNAII(ColE1 family)	-	-	MOBF	MPF_F	T4CP_F	VirB4_F	determined conj
NC_011749	Escherichia coli UMN026 plasmid p1ESCUM, complete sequence	Enterobacteriales	-	Gammaproteobacteria	Proteobacteria	Bacteria	122301	50.4851	IncFI(RepB), IncFII(RepA4), IncZ	-	-	-	MOBF	MPF_F	T4CP_F	VirB4_F	determined conj
NC_011739	Escherichia coli UMN026 plasmid p2ESCUM, complete sequence	Enterobacteriales	-	Gammaproteobacteria	Proteobacteria	Bacteria	33809	42.0332	IncX	-	-	-	MOBP	MPF_T	T4CP_T	VirB4_T	determined conj
NZ_AGTD01000005	Escherichia coli UMNF18 plasmid pUMNF18_103, whole genome shotgun sequence	Enterobacteriales	-	Gammaproteobacteria	Proteobacteria	Bacteria	103130	48.372	IncT/Phage P1	-	-	-	-	-	-	-	non-mob
NZ_AGTD01000006	Escherichia coli UMNF18 plasmid pUMNF18_32, whole genome shotgun sequence	Enterobacteriales	-	Gammaproteobacteria	Proteobacteria	Bacteria	32487	40.7855	-	-	-	-	-	-	T4CP_T	VirB4_T	non-mob, protein export?
NZ_AGTD01000003	Escherichia coli UMNF18 plasmid pUMNF18_87, whole genome shotgun sequence	Enterobacteriales	-	Gammaproteobacteria	Proteobacteria	Bacteria	87792	47.0031	IncFII(RepA4), IncZ	-	-	-	-	MPF_F	-	-	non-mob
NZ_AGTD01000004	Escherichia coli UMNF18 plasmid pUMNF18_IncFV, whole genome shotgun sequence	Enterobacteriales	-	Gammaproteobacteria	Proteobacteria	Bacteria	103624	52.0227	IncFII(RepA4), IncZ	-	-	-	MOBF	MPF_F	T4CP_F	VirB4_F	determined conj
NZ_AGTD01000002	Escherichia coli UMNF18 plasmid pUMNF18_IncI1, whole genome shotgun sequence	Enterobacteriales	-	Gammaproteobacteria	Proteobacteria	Bacteria	69065	51.7874	IncFII(RepA4), IncK	-	-	-	MOBP	-	T4CP_I	-	mob
NC_017645	Escherichia coli UMNK88 plasmid pUMNK88, complete sequence	Enterobacteriales	-	Gammaproteobacteria	Proteobacteria	Bacteria	160573	52.5861	IncA/C	-	-	-	MOBH	MPF_F	T4CP_G	VirB4_F	determined conj
NC_017642	Escherichia coli UMNK88 plasmid pUMNK88_91, complete sequence	Enterobacteriales	-	Gammaproteobacteria	Proteobacteria	Bacteria	90868	50.3368	IncFII(RepA4), IncK	-	-	-	MOBP	MPF_I	T4CP_I	VirB4_I	determined conj
NC_017640	Escherichia coli UMNK88 plasmid pUMNK88_Ent, complete sequence	Enterobacteriales	-	Gammaproteobacteria	Proteobacteria	Bacteria	81475	50.3737	IncFI(RepB)	-	-	-	MOBF	MPF_F	T4CP_F	VirB4_F	determined conj
NC_017643	Escherichia coli UMNK88 plasmid pUMNK88_Hly, complete sequence	Enterobacteriales	-	Gammaproteobacteria	Proteobacteria	Bacteria	65549	51.894	IncFII(RepA4), IncI	-	-	-	MOBP	MPF_I	T4CP_I	VirB4_I	determined conj
NC_017639	Escherichia coli UMNK88 plasmid pUMNK88_K88, complete sequence	Enterobacteriales	-	Gammaproteobacteria	Proteobacteria	Bacteria	81883	49.4694	IncFII(RepA4), IncZ	-	-	-	-	MPF_F	-	-	non-mob
NC_007941	Escherichia coli UTI89 plasmid pUTI89, complete sequence	Enterobacteriales	-	Gammaproteobacteria	Proteobacteria	Bacteria	114230	51.0251	IncFI(RepB), IncZ, ColE2/E3	RNAII(ColE1 family)	-	-	MOBF	MPF_F	T4CP_F	VirB4_F	determined conj
NC_012944	Escherichia coli Vir68 plasmid pVir68, complete sequence	Enterobacteriales	-	Gammaproteobacteria	Proteobacteria	Bacteria	138362	48.3847	IncFI(RepB), IncZ	-	-	-	MOBF	MPF_F	T4CP_F	VirB4_F	determined conj
NC_017637	Escherichia coli W plasmid pRK1, complete sequence	Enterobacteriales	-	Gammaproteobacteria	Proteobacteria	Bacteria	102536	49.9464	IncFII(RepA4), IncK	-	-	-	MOBP	MPF_I	T4CP_I	VirB4_I	determined conj
NC_017665	Escherichia coli W plasmid pRK1, complete sequence	Enterobacteriales	-	Gammaproteobacteria	Proteobacteria	Bacteria	102535	49.9468	IncFII(RepA4), IncK	-	-	-	MOBP	MPF_I	T4CP_I	VirB4_I	determined conj
NC_017636	Escherichia coli W plasmid pRK2, complete sequence	Enterobacteriales	-	Gammaproteobacteria	Proteobacteria	Bacteria	5360	46.0261	-	RNAII(ColE1 family)	-	-	-	-	-	-	non-mob
NC_017662	Escherichia coli W plasmid pRK2, complete sequence	Enterobacteriales	-	Gammaproteobacteria	Proteobacteria	Bacteria	5360	46.0261	-	RNAII(ColE1 family)	-	-	-	-	-	-	non-mob
NZ_AFYG01000108	Escherichia coli XH001 plasmid pVZ321-thrLABC, whole genome shotgun sequence	Enterobacteriales	-	Gammaproteobacteria	Proteobacteria	Bacteria	16124	54.3662	IncP-4	-	-	-	MOBQ	-	-	-	mob
NZ_AFVX01000096	Escherichia coli XH140A plasmid pTHR, whole genome shotgun sequence	Enterobacteriales	-	Gammaproteobacteria	Proteobacteria	Bacteria	15774	49.0744	pSC101	RNAII(ColE1 family)	-	-	-	-	-	-	non-mob
NC_017907	Escherichia coli Xuzhou21 plasmid pO157, complete sequence	Enterobacteriales	-	Gammaproteobacteria	Proteobacteria	Bacteria	92728	47.6005	IncFI(RepB), IncZ	-	-	-	-	-	-	-	non-mob
NC_017903	Escherichia coli Xuzhou21 plasmid pO157_Sal, complete sequence	Enterobacteriales	-	Gammaproteobacteria	Proteobacteria	Bacteria	37785	40.5452	-	-	-	-	-	MPF_T	T4CP_T	VirB4_T	non-mob, protein export?
NC_011743	Escherichia fergusonii ATCC 35469 plasmid pEFER, complete sequence	Enterobacteriales	-	Gammaproteobacteria	Proteobacteria	Bacteria	55150	48.5168	IncFII(RepA4), IncR	-	-	-	-	-	-	-	non-mob
NZ_CM001143	Escherichia fergusonii ECD227 plasmid pECD227_112, whole genome shotgun sequence	Enterobacteriales	-	Gammaproteobacteria	Proteobacteria	Bacteria	112394	53.1862	IncFII(RepA4), IncK	-	-	-	-	MPF_I	T4CP_I	VirB4_I	non-mob, protein export?
NZ_CM001144	Escherichia fergusonii ECD227 plasmid pECD227_113, whole genome shotgun sequence	Enterobacteriales	-	Gammaproteobacteria	Proteobacteria	Bacteria	113216	49.7458	IncFI(RepB), IncFII(RepA4), IncZ	-	-	-	MOBF	MPF_F	T4CP_F	VirB4_F	determined conj
NZ_CM001145	Escherichia fergusonii ECD227 plasmid pECD227_46, whole genome shotgun sequence	Enterobacteriales	-	Gammaproteobacteria	Proteobacteria	Bacteria	45663	42.515	IncZ	-	-	-	MOBP	-	-	-	mob
NZ_CM001146	Escherichia fergusonii ECD227 plasmid pECD227_5, complete sequence, whole genome shotgun sequence	Enterobacteriales	-	Gammaproteobacteria	Proteobacteria	Bacteria	4716	40.9033	-	RNAII(ColE1 family)	-	-	-	-	-	-	non-mob
NZ_CM001147	Escherichia fergusonii ECD227 plasmid pECD227_80, whole genome shotgun sequence	Enterobacteriales	-	Gammaproteobacteria	Proteobacteria	Bacteria	80253	47.7493	-	-	-	-	-	-	-	-	non-mob
NC_009716	Escherichia sp. Sflu5 cryptic plasmid pAK51	Enterobacteriales	-	Gammaproteobacteria	Proteobacteria	Bacteria	6511	49.7927	-	RNAII(ColE1 family)	-	-	-	-	-	-	non-mob
NC_012780	Eubacterium eligens ATCC 27750 plasmid unnamed, complete sequence	Clostridiales	-	Clostridia	Firmicutes	Bacteria	626744	36.7801	-	-	-	-	-	-	-	-	non-mob
NC_012782	Eubacterium eligens ATCC 27750 plasmid unnamed, complete sequence	Clostridiales	-	Clostridia	Firmicutes	Bacteria	60455	40.751	-	-	-	-	-	-	-	-	non-mob
NC_010607	Exiguobacterium arabatum pEspA plasmid	Bacillales	-	Bacilli	Firmicutes	Bacteria	4563	45.5402	-	-	-	-	-	-	-	-	non-mob
NC_010608	Exiguobacterium arabatum pEspB plasmid	Bacillales	-	Bacilli	Firmicutes	Bacteria	38945	46.2088	Inc18	-	-	-	-	-	-	-	non-mob, protein export?
NC_010549	Exiguobacterium sibiricum 255-15 plasmid pEXIG01, complete sequence	Bacillales	-	Bacilli	Firmicutes	Bacteria	4885	37.0522	-	-	-	-	-	-	-	-	non-mob
NC_010550	Exiguobacterium sibiricum 255-15 plasmid pEXIG02, complete sequence	Bacillales	-	Bacilli	Firmicutes	Bacteria	1765	41.3598	-	-	-	-	-	-	-	-	non-mob
NC_023287	Exiguobacterium sp. S3-2 plasmid pMC1, complete sequence	Bacillales	-	Bacilli	Firmicutes	Bacteria	71276	41.749	-	-	-	-	-	-	-	-	non-mob
NC_023288	Exiguobacterium sp. S3-2 plasmid pMC2, complete sequence	Bacillales	-	Bacilli	Firmicutes	Bacteria	19981	41.2442	-	-	-	-	-	-	-	-	non-mob
NC_023058	Exiguobacterium sp. S3-2 plasmid pMC3, complete sequence	Bacillales	-	Bacilli	Firmicutes	Bacteria	4445	42.1372	-	-	-	-	MOBP, MOBV	-	-	-	mob
NC_023070	Exiguobacterium sp. S3-2 plasmid pMC4, complete sequence	Bacillales	-	Bacilli	Firmicutes	Bacteria	1813	42.2504	Inc4	-	-	-	-	-	-	-	non-mob
NC_023059	Exiguobacterium sp. S3-2 plasmid pMC5, complete sequence	Bacillales	-	Bacilli	Firmicutes	Bacteria	1742	42.7669	Inc9	-	-	-	-	-	-	-	non-mob
NC_019012	Fibrella aestuarina BUZ 2 plasmid pFAES01, complete sequence	Cytophagales	-	Cytophagia	Bacteroidetes	Bacteria	161819	52.7058	-	-	-	-	-	-	-	-	non-mob
NC_019017	Fibrisoma limi BUZ 3 plasmid pFLIM01, complete sequence	Cytophagales	-	Cytophagia	Bacteroidetes	Bacteria	151932	49.8414	-	-	-	-	-	-	-	-	non-mob
NC_019015	Fibrisoma limi BUZ 3 plasmid pFLIM02, complete sequence	Cytophagales	-	Cytophagia	Bacteroidetes	Bacteria	14391	47.0294	-	-	-	-	-	-	-	-	non-mob
NC_019016	Fibrisoma limi BUZ 3 plasmid pFLIM03, complete sequence	Cytophagales	-	Cytophagia	Bacteroidetes	Bacteria	8321	37.3994	-	-	-	-	-	-	-	-	non-mob
[truncated: 2,610 more rows]
