# Supplementary material for: Genomics of microbial plasmids: classification and identification based on replication and transfer systems and host taxonomy
Source: Front Microbiol. 2015 Mar 31;6:242. doi: 10.3389/fmicb.2015.00242 (PMC4379921; doi:10.3389/fmicb.2015.00242)
Supplement: Supplementary file 2 [file Table2.XLSX]

## Sheet: TableS2_1
Table S2-1. Query to classify the Inc groups and Rep types.
Plasmid	Host	aInc group or Rep type	bMOB classes	bMPF types	cGenBank/EMBL/DDBJ accession no. of Rep	dNumbers of plasmids in database
IncA to IncZ, IncP-1 to IncP-14
pRA1	Aeromonas hydrophila	IncA/C (=IncP-3)	MOBH	MPFF	YP_002995501	40
pMU707	Escherichia coli	IncB/O	MOBP	MPFI	AAA98176	9
R711b	Escherichia coli	IncD	-	-	NA	NA
F	Escherichia coli	IncFI(RepE)	MOBF	MPFF	NP_061424	30
F	Escherichia coli	IncFI(RepB)	MOBF	MPFF	BAA97903	133
P307	Escherichia coli	IncFII(RepA1)	MOBF	MPFF	AAB17112	18
pGUE-NDM	Escherichia coli	IncFII(RepA4)	MOBF	MPFF	YP_006953797	106
pRA3	Aeromonas hydrophila	IncG/U (=IncP-6)	MOBP		ABD64829	18
R27	Salmonella enterica subsp. enterica serovar Typhi	IncH	MOBH	MPFF	AAF69874	22
pO113	Escherichia coli	IncI	MOBP	MPFI	AAZ76529	9
R387	Escherichia coli	IncK	MOBP	MPFI	AAA98310	36
pCTX-M3	Citrobacter freundii	IncL/M	MOBP	MPFI	AAN87697	18
pKM101	Escherichia coli	IncN	MOBF	MPFT	AAB36884	35
RK2	-	IncP (=IncP-1)	MOBP	MPFT	AAA16606	46
RSF1010	Salmonella enterica subsp. enterica serovar Typhimurium	IncQ (=IncP-4)	MOBQ	-	ADB23351	28
pK245	Klebsiella pneumoniae	IncR	MOBF	MPFF	ABG56801	17
R478	Serratia marcescens	IncS (=IncHI2)	MOBH	MPFF	AAB67987	8
Rts1	Escherichia coli	IncT	MOBH	MPFF	AAA91589	22
R7K	Providencia rettgeri	IncW	MOBF	MPFT	YP_001874895	3
R6K	Escherichia coli	IncX	MOBP	MPFT	AAA98317	5
pIE545	Klebsiella pneumoniae	IncZ	NA	NA	AAA98134	106
pOZ176	Pseudomonas aeruginosa	IncP-2	-	-	YP_008532401	10
Rms163	Pseudomonas aeruginosa	IncP-5	NA	NA	NA	NA
pCAR1	Pseudomonas resinovorans	IncP-7	MOBH	MPFF	BAC41582	6
FP2	Pseudomonas aeruginosa	IncP-8	NA	NA	NA	NA
pWW0	Pseudomonas putida	IncP-9	MOBF	MPFT	CAC86738	6
R91	Pseudomonas aeruginosa	IncP-10	NA	NA	NA	NA
pMG39	Pseudomonas aeruginosa	IncP-11	NA	NA	NA	NA
R716	Pseudomonas aeruginosa	IncP-12	NA	NA	NA	NA
pMG25	Pseudomonas aeruginosa	IncP-13	NA	NA	NA	NA
pBS222	Pseudomonas aeruginosa	IncP-14	NA	NA	NA	NA
Inc1 to Inc18
pSK1	Staphylococcus aureus	Inc1	-	-	YP_003813101	63
pII145	Staphylococcus aureus	Inc2	NA	NA	NA	NA
pT127	Staphylococcus aureus	Inc3	NA	NA	NA	NA
pC221	Staphylococcus aureus	Inc4	-	-	CAA26366	18
pS177	Staphylococcus aureus	Inc5	NA	NA	NA	NA
pK545	Staphylococcus aureus	Inc6	NA	NA	NA	NA
pUB101	Staphylococcus aureus	Inc7	-	-	NP_932180	68
pC194	Staphylococcus aureus	Inc8	-	-	NP_040436	15
pUB112	Staphylococcus aureus	Inc9 (partial)	-	-	AAA98216	9
pC223	Staphylococcus aureus	Inc10	MOBP		NP_943086	7
pE194	Staphylococcus aureus	Inc11	MOBV		AAA25603	79
pE1764	Staphylococcus aureus	Inc12	NA	NA	NA	NA
pUB110	Staphylococcus aureus	Inc13	MOBV		NP_040434	200
pCW7	Staphylococcus aureus	Inc14			AAA26669	32
pWBG637	Staphylococcus aureus	Inc15	NA	NA	NA	NA
pWZ1668	Enterococcus faecalis	Inc18	MOBQ	-	YP_003864107	84
Other Rep types
Rep types in Gammaproteobacteria
ColE1	Escherichia coli	RNAII(ColE1 family)	MOBP	-	J01566 (Nucleotide)	216
ColE2	Shigella sp.	ColE2	MOBQ	-	BAA06292	32
ColE3	Escherichia coli	ColE3			BAA06293	(ColE2/ColE3)
pMOL98	Synthetic plasmid pMOL98	PromA	MOBP	MPFT	ACT97177	2
pPS10	Pseudomonas syringae	Rep(pPS10)	-	-	CAA41700	1
pECB2	Pseudomonas alcaligenes	Rep(pECB2)	-	-	CAA71788	(pPS10/pECB2)
pSC101	Escherichia coli	Rep(pSC101)	MOBQ	-	AAB59157	5
pIP417	Bacteroides fragilis	Rep(pIP417)	-	-	CAA60390	3
pTF-FC2	unknown	Rep(pTF-FC2)	NA	NA	AAA27381	9
pFA3	Neisseria gonorrhoeae	Rep(pFA3)	NA	NA	AAA98077	15
pCD1	Yersinia pestis biovar Microtus str. 91001	pCD1	-	-	AAS58528	79
GR1 to GR19
p1ABSDF	Acinetobacter baumannii	GR1	-	-	YP_001700720	2
pACICU1	Acinetobacter baumannii	GR2	-	-	YP_001840858	20
p736	Acinetobacter baumannii	GR3	-	-	ADM89091	20
p844	Acinetobacter baumannii	GR4	-	-	ADM89093	0
p537	Acinetobacter baumannii	GR5	-	-	ADM89094	0
pACICU2	Acinetobacter baumannii	GR6	MOBF	MPFF	YP_001840886	11
p3ABSDF	Acinetobacter baumannii	GR7	MOBQ	-	YP_001705678	5
pMAC	Acinetobacter baumannii	GR8	MOBQ	-	AAT09649	4
p3ABSDF	Acinetobacter baumannii	GR9	MOBQ	-	YP_001705685	1
pACICU1	Acinetobacter baumannii	GR10	-	-	YP_001840859	14
p1ABAYE	Acinetobacter baumannii	GR11	MOBQ	-	YP_001708679	1
p2ABSDF	Acinetobacter baumannii	GR12	MOBQ	-	YP_001700728	4
p3ABSDF	Acinetobacter baumannii	GR13	-	-	YP_001708702	3
p4ABAYE	Acinetobacter baumannii	GR14	-	-	YP_001708697	2
p3ABSDF	Acinetobacter baumannii	GR15	MOBQ	-	YP_001705694	4
pAB49	Acinetobacter baumannii	GR16	-	-	AAA99423	1
pAB1	Acinetobacter baumannii	GR17	MOBQ	-	YP_001083085	4
p2ABSDF	Acinetobacter baumannii	GR18	MOBQ	-	YP_001700748	2
pPH98	Acinetobacter baumannii	GR19	-	-	ACX70400	2
Rep types in Alphaproteobacteria
pRiAb	Agrobacterium rhizogenes	RepA(pRiAb)	MOBP	MPFT	CAA28527	120
		RepB(pRiAb)			CAA28530
		RepC(pRiAb)			CAA28532
pDSHI04	Dinoroseobacter shibae DFL 12	RepA(DFL12)	MOBP, MOBQ	MPFT	YP_001542302	8
		RepB(DFL12)			YP_001542301
		RepC(DFL12)			YP_001542300
pGR7	Acetobacter pasteurianus	Rep7	-	-	YP_001642333	5
pAG20	Acetobacter aceti	Rep20	-	-	YP_008411027	9
pNL1	Novosphingobium aromaticivorans DSM 12444	pNL1	MOBF	MPFF	YP_001165688	6
pNL2	Novosphingobium aromaticivorans DSM 12444	pNL2	-	-	YP_001165975	6
pSWIT01	Sphingomonas wittichii RW1	pSWIT01	MOBF	MPFF	YP_001260151	1
pCHQ1	Sphingobium japonicum UT26S	pCHQ1	-	-	YP_003546976	6
pUT1	Sphingobium japonicum UT26S	pUT1	MOBQ	-	YP_003543403	37
pUT2	Sphingobium japonicum UT26S	pUT2	MOBQ	-	YP_003550320	7
pLB1	unknown	pLB1	MOBP	MPFT	YP_740299	2
pBt40	Geobacillus sp. JF8	Rep(pBt40)	-	-	YP_008431386	8
Rep types in Firmicutes
Rep-family_1 to 24
pIP501	Streptococcus agalactiae	Rep-family_1	MOBQ	-	CAA35647	19
pRE25	Enterococcus faecalis	Rep-family_2	MOBQ	-	CAC29157	12
pAW63	Bacillus thuringiensis	Rep-family_3	-	-	YP_009075935	13
pMBB1	Enterococcus faecium	Rep-family_4	-	-	YP_009074603	8
pN315	Staphylococcus aureus	Rep-family_5	-	-	BAB43870	33
pS86	Enterococcus faecalis	Rep-family_6	-	-	CAA11136	10
pUSA02	Staphylococcus aureus	Rep-family_7	MOBV	-	YP_492686	46
pC223	Staphylococcus aureus	Rep-family_7b	-	-	NP_943086	7
pAM373	Enterococcus faecalis	Rep-family_8	-	-	NP_071995	2
pCF10	Enterococcus faecalis	Rep-family_9	-	-	AAA25553	9
pIM13	Bacillus subtilis	Rep-family_10	-	-	AAA98135	21
pSK6	Staphylococcus aureus	Rep-family_10b	-	-	AAC98833	5
pEF1071	Enterococcus faecalis	Rep-family_11	-	-	AAN76344	24
pBMB67	Bacillus thuringiensis	Rep-family_12	-	-	ABD24335	6
pC194	Staphylococcus aureus	Rep-family_13	-	-	NC_002013, 812-117nt	35
pRI	Enterococcus faecium	Rep-family_14	-	-	ABZ01942	6
pUSA03	Staphylococcus aureus	Rep-family_15	-	-	YP_492687	12
pSAS	Staphylococcus aureus	Rep-family_16	MOBV	-	CAG43240	55
pRUM	Enterococcus faecium	Rep-family_17	-	-	AAO52855	8
pEF418	Enterococcus faecalis	Rep-family_18	-	-	AAL05545	2
pUB101	Staphylococcus aureus	Rep-family_19	-	-	NP_932180	8
EDINA	Staphylococcus aureus	Rep-family_20	-	-	BAC54493	48
pBMSa1	Staphylococcus aureus	Rep-family_21	-	-	AAS50176	64
pUB110	Staphylococcus aureus	Rep-family_22	MOBV	-	CAA27141	27
pV030-8	Staphylococcus aureus	Rep-family_23	-	-	EU366902, 100-1125nt	4
pWBG745	Staphylococcus aureus	Rep-family_24	-	-	ACZ58693	6
Rep-types in Actinobacteria
pNG2/pCG4 (pNG2)	Corynebacterium diphtheriae	RepA(pNG2)			NP_863188	18
pNG2/pCG4 (pCG4)	Corynebacterium glutamicum	RepA(pCG4)			NP_862300
pBL1	Corynebacterium glutamicum	Rep(pBL1)			AAD08690	3
pCG2 (pBL1 family)	Corynebacterium glutamicum	RepA(pCG2)			NP_776227	2
pAG3 (pBL1 family)	Corynebacterium glutamicum	RepA(pAG3)			NP_776218	1
pGA2	Corynebacterium glutamicum	RepA(pGA2)			NP_776231	0
pCG1	Corynebacterium glutamicum	Rep(pCG1)			BAA78091	1
pCRY4	Corynebacterium glutamicum	RepA(pCRY4)			AAO18205	1
pMCS262 family (pMUM001)	Mycobacterium ulcerans	Rep(pMUM001)			YP_025523	11
pCLP	Mycobacterium celatum	Rep(pCLP)			NP_862580	5
pRHL1	Rhodococcus jostii	Rep(pRHL1)			YP_707798	2
pRHL3	Rhodococcus jostii	Rep(pRHL3)			YP_709072	2
pREC1	Rhodococcus erythropolis	Rep(pREC1)			YP_345115	3
pREC2	Rhodococcus erythropolis	Rep(pREC2)			YP_345164	3
pB264	Rhodococcus sp.	Rep(pB264)			NP_954861	7
SCP1(Rep1A)	Streptomyces coelicolor	Rep1A			NP_639791	9
SCP1(Rep1B)	Streptomyces coelicolor	Rep1B			Reference: Peng et al., 2013	8
SCP1(Rep2A)	Streptomyces coelicolor	Rep2A			NP_639731	1
SCP1(Rep3A)	Streptomyces coelicolor	Rep3A			NP_639658	1
SCP1	Streptomyces coelicolor	Tac			NP_639698	3
SCP1	Streptomyces coelicolor	Tpc			NP_639700	3
pRL2	Streptomyces sp.	Rep(pRL2)			YP_008995504	1
pFRL2	Streptomyces sp.	Rep(pFRL2)			YP_008995504	1
pSLA2-L	Streptomyces rochei	Rep(pSLA2-L)			NP_851517	3
pSLA2-L	Streptomyces rochei	TapR1			NP_851523	12
pSLA2-L	Streptomyces rochei	TpgR1			NP_851524	13
pSNA1	Streptomyces natalensis	Rep(pSNA1)			NP_053439	1
pSVH1	Streptomyces venezuelae	Rep(pSVH1)			YP_328727	1
pZL1	Streptomyces sp.	Rep(pZL12)			YP_008998137	1
pIJ101	Streptomyces lividans	Rep(pIJ101)			NP_040441	3
pJV1	Streptomyces phaeochromogenes	Rep(pJV1)			NP_044352	1
pFRL1_1	Streptomyces sp.	Rep(pFRL1_1)			YP_001965207	2
pFRL1_2	Streptomyces sp.	Rep(pFRL1_2)			YP_001965219	5
pKJ50	Bifidobacterium longum	Rep(pKJ50)			NP_862684	9
pNAC2	Bifidobacterium longum	Rep(pNAC2)			NP_848158	10
pNAC3	Bifidobacterium longum	Rep(pNAC3)			NP_848150	4
pDOJH10S	Bifidobacterium longum	Rep(pDOJH10S)			NP_694604	15
pCIBb1	Bifidobacterium breve	Rep(pCIBb1)			NP_052879	2
p4M	Bifidobacterium pseudocatenulatum	Rep(p4M)			NP_613078	1
p545	Propionibacterium freudenreichii	Rep(p545)			NP_067615	1
pPG01	Propionibacterium granulosum	Rep(pPG01)			NP_775693	2
pC1	Nocardia sp.	Rep(pC1)			YP_003329157	1
Rep types in Cyanobacteria
pDU1	Nostoc sp.	Rep(pDU1)			YP_783836	1
pFDA	Fremyella diplosiphon	Rep(pFDA)			AAA99876	0
pDC1	Nostoc sp.	Rep(pDC1)			AII99715	0
pANS (=pUH24)	Synechococus elongatus	Rep(pANS)			AII99713	1
Rep types in Archaea
pRUB500	Methanococcus maripaludis C5	pRUB500	NA	NA	NP_044682	3
pME2001	Methanothermobacter thermautotrophicus	pME2001	-	-	CAA35075	3
pC2A	Methanosarcina acetivorans	Rep(pC2A)	-	-	NP_052170	0
pGT5	Pyrococcus abyssi GE	Rep(pGT5)	-	-	CAA05626	1
pTN1	Thermococcus nautili	Rep(pTN1)	NA	NA	YP_001351689	0
pRN1	Sulfolobus islandicus	Rep(pRN1)	-	-	AAC44111	4
aSeveral Inc groups of Enterobacteriaceae overlap with those in Pseudomonas.
bClassification of MOB types and MPF classes is based on the review of Smillie et al. (2010) and our BLAST analyses (Table S1) “NA” indicates not available.
c“NA” indicates that amino acid sequence of Rep gene was not available.
dSee Table S1

## Sheet: TableS2_2
TableS2-2. Query to cassify the MOB classes and MPF types.
Plasmid	Host	MOB class/MPF typea	GenBank/EMBL/DDBJ accession no. of MOB or MPF proteins
MOB classes
CloDF13	Enterobacter cloacae	MOBC	CAB62410
F	Escherichia coli	MOBF	CAA44853
R27	Salmonella enterica	MOBH	NP_058333
RK2	-	MOBP	CAJ85725
RSF1010	Escherichia coli	MOBQ	NP_044304
pMV158	-	MOBV	AAA25387
MPF types
Ti	Agrobacterium tumefaciens	MPF_T(VirB3)	NP_059801
Ti	Agrobacterium tumefaciens	MPF_T(VirB6)	NP_059804
Ti	Agrobacterium tumefaciens	MPF_T(VirB8)	NP_059806
Ti	Agrobacterium tumefaciens	MPF_T(VirB9)	NP_059807
Ti	Agrobacterium tumefaciens	T4CP_T(VirD4)	NP_059816
Ti	Agrobacterium tumefaciens	VirB4_T(VirB4)	NP_059802
R64	Salmonella enterica	MPF_I(TraI)	NP_863463
R64	Salmonella enterica	MPF_I(TraK)	NP_863461
R64	Salmonella enterica	MPF_I(TraL)	NP_863457
R64	Salmonella enterica	MPF_I(TraM)	NP_863456
R64	Salmonella enterica	MPF_I(TraN)	NP_863455
R64	Salmonella enterica	MPF_I(TraP)	NP_863453
R64	Salmonella enterica	MPF_I(TraQ)	NP_863452
R64	Salmonella enterica	MPF_I(TraR)	NP_863451
R64	Salmonella enterica	MPF_I(TraW)	NP_863446
R64	Salmonella enterica	MPF_I(TraY)	NP_863444
R64	Salmonella enterica	T4CP_I(TrbC)	NP_863437
R64	Salmonella enterica	VirB4_I(TraU)	NP_863448
ICEHin1056	Haemophilus influenzae	MPF_G(G31)	CAF29039
ICEHin1056	Haemophilus influenzae	MPF_G(G41)	CAF29049
ICEHin1056	Haemophilus influenzae	MPF_G(G44)	CAF29052
ICEHin1056	Haemophilus influenzae	MPF_G(G51)	CAF29059
ICEHin1056	Haemophilus influenzae	MPF_G(G52)	CAF29060
ICEHin1056	Haemophilus influenzae	MPF_G(G35)	CAF29043
ICEHin1056	Haemophilus influenzae	MPF_G(G45)	CAF29053
F	Escherichia coli	MPF_F(TraE)	NP_061455
F	Escherichia coli	MPF_F(TraH)	NP_061477
F	Escherichia coli	MPF_F(TraK)	NP_061456
F	Escherichia coli	MPF_F(TraL)	NP_061454
F	Escherichia coli	MPF_F(TraN)	NP_061468
F	Escherichia coli	MPF_F(TraU)	NP_061466
F	Escherichia coli	MPF_F(TraV)	NP_061461
F	Escherichia coli	MPF_F(TraW)	NP_061465
F	Escherichia coli	MPF_F(TrbC)	NP_061467
F	Escherichia coli	MPF_F(TraD)	NP_061481
F	Escherichia coli	MPF_F(TraC)	NP_061463
aQueries of MOB types and MPF classes are based on the review or Smillie et al., 2010.
